# Supplementary material for: Neural tuning instantiates prior expectations in the human visual system
Source: Nat Commun. 2023 Sep 1;14:5320. doi: 10.1038/s41467-023-41027-w (PMC10474129; doi:10.1038/s41467-023-41027-w)
Supplement: Supplementary file 4 — Source Data [file 41467_2023_41027_MOESM4_ESM.xlsx]

## Sheet: Figure 2b
	time
orientation		0	30	60	90	120	150
	-50	-0.0296035	0.0405896	0.00641644	0.0246985	-0.013865	-0.0282363
	-48.0429	-0.0226057	0.0343875	0.0145394	0.0380468	-0.0370097	-0.0273585
	-46.0857	-0.0328026	0.0329913	0.00133324	0.0507244	-0.0498036	-0.00244284
	-44.1286	-0.0393286	0.0335417	0.0143325	0.0523728	-0.0417598	-0.0191587
	-42.1714	-0.0332433	0.0348731	0.00672793	0.0444443	-0.0235756	-0.0292262
	-40.2143	-0.0200917	0.0262114	-0.0055961	0.0402124	-0.025455	-0.0152809
	-38.2571	-0.0192612	0.013075	0.0162743	0.0341028	-0.0241895	-0.0200014
	-36.3	-0.0289562	0.0212142	0.0157754	0.0320002	-0.00921777	-0.0308159
	-34.3429	-0.0346473	0.017104	0.0054522	0.0417949	-0.00907387	-0.02063
	-32.3857	-0.0269595	0.018938	0.0215672	0.0365816	-0.0331205	-0.0170069
	-30.4286	-0.0251268	0.0168301	0.0169463	0.0278816	-0.024642	-0.0118891
	-28.4714	-0.00990987	0.00430948	0.00763196	0.0246032	-0.0240133	-0.00262153
	-26.5143	-0.00097084	0.0125851	0.021479	0.0126371	-0.0475492	0.00181878
	-24.5571	-0.0153442	0.021072	0.0139145	0.00242874	-0.0316423	0.00957113
	-22.6	-0.0148891	0.0263637	-0.00182599	-0.00613639	-0.0164943	0.012982
	-20.6429	-0.0201343	0.0343562	0.0237009	-0.0135088	-0.0259566	0.00154251
	-18.6857	-0.0293243	0.0308767	0.0355976	-0.0131439	-0.029208	0.00520201
	-16.7286	-0.0231757	0.040066	0.0231166	-0.0312747	-0.0120657	0.00333343
	-14.7714	-0.00720543	0.0459622	0.0119506	-0.0387415	-0.0148498	0.00288407
	-12.8143	-0.0139445	0.0381046	0.0036016	-0.0294123	-0.00798602	0.0096367
	-10.8571	-0.0108781	0.0440096	0.000673994	-0.022217	-0.0182933	0.00670487
	-8.9	0.0195786	0.0472898	-0.00625883	-0.0329669	-0.0176501	-0.00999248
	-6.94286	0.0189939	0.0430138	-0.00608528	-0.0308442	-0.0197804	-0.00529772
	-4.98571	0.0192038	0.0350378	0.0158214	-0.0315346	-0.0212689	-0.0172594
	-3.02857	0.0185778	0.0360503	0.0285707	-0.0403623	-0.0216482	-0.0211882
	-1.07143	0.0176393	0.0472611	0.0278831	-0.0284087	-0.0436282	-0.0207465
	0.885714	0.0220305	0.0384018	0.0274526	-0.0121815	-0.0551094	-0.0205942
	2.84286	0.00584605	0.049502	0.0323972	-0.0131951	-0.0707124	-0.00383773
	4.8	0.00810418	0.0495454	0.0299692	0.00478092	-0.0837093	-0.0086903
	6.75714	0.0201898	0.0360353	0.0303092	0.00639388	-0.0739558	-0.0189725
	8.71429	0.0162372	0.0539832	0.0178659	0.00389424	-0.0611664	-0.0308141
	10.6714	0.00225918	0.0408672	0.0337852	0.0066772	-0.0558206	-0.0277682
	12.6286	-0.00530005	0.0279404	0.0353242	0.00908677	-0.0432531	-0.0237982
	14.5857	-0.0119033	0.0437003	0.0328074	0.0116697	-0.0340563	-0.0422178
	16.5429	-0.0192153	0.0444921	0.0315577	0.0139968	-0.0274671	-0.0433641
	18.5	-0.00567493	0.0269127	0.0299636	0.0177306	-0.0308704	-0.0380616
	20.4571	0.000398368	0.0240823	0.0247163	0.014601	-0.0243588	-0.0394391
	22.4143	-0.0172073	0.01793	0.0409133	0.0331607	-0.0226537	-0.0521431
	24.3714	-0.017182	0.00480929	0.0351474	0.031066	0.00122377	-0.0550645
	26.3286	-0.0136231	0.00626516	0.0242418	0.0301468	0.00508195	-0.0521128
	28.2857	-0.027145	-0.00470871	0.0409722	0.0430703	-0.000883102	-0.0513058
	30.2429	-0.0302518	-0.00389642	0.038515	0.0375955	0.00451833	-0.0464804
	32.2	-0.0291634	0.0109375	0.0342638	0.0291524	0.0251052	-0.0702953
	34.1571	-0.0279937	0.0158361	0.0320014	0.0230517	0.0278062	-0.0707016
	36.1143	-0.0254314	0.00674003	0.0304729	0.019206	0.0334119	-0.0643995
	38.0714	-0.0271922	-0.0103722	0.0502951	0.030687	0.0335734	-0.076991
	40.0286	-0.0185967	-0.0336049	0.0479139	0.0357969	0.0332915	-0.0648006
	41.9857	-0.00436079	-0.0317382	0.0389193	0.0450621	0.0166353	-0.0645182
	43.9429	-0.00949824	-0.00920033	0.0428622	0.0440893	0.0124229	-0.080676
	45.9	-0.0218004	-0.0122199	0.0426393	0.0292017	0.0325775	-0.0703985
	47.8571	-0.0134495	-0.0188786	0.0366057	0.020157	0.0471668	-0.0716013
	49.8143	0.00474489	-0.021137	0.044438	0.0231048	0.031585	-0.082736
	51.7714	-0.0103167	-0.0175248	0.0590128	0.0259992	0.0336611	-0.0908313
	53.7286	-0.0139543	-0.023069	0.0733202	0.0283563	0.0167761	-0.0814294
	55.6857	-0.0208216	-0.0197719	0.0916109	0.0323695	-0.0219314	-0.0614553
	57.6429	-0.0331452	-0.0255985	0.128845	0.00706327	-0.0253359	-0.051828
	59.6	-0.0442944	-0.020391	0.132841	-0.0100052	-0.0249265	-0.0332237
	61.5571	-0.0343134	-0.0148871	0.110463	-0.00888026	-0.0241122	-0.0282698
	63.5143	-0.0246751	-0.00555384	0.107039	-0.0227886	-0.026969	-0.0270531
	65.4714	-0.0231181	0.0165812	0.0943609	-0.0093385	-0.0264767	-0.052009
	67.4286	-0.0232661	0.0511788	0.0756915	0.0229474	-0.0335314	-0.0930197
	69.3857	-0.0333302	0.0596046	0.117025	0.0422707	-0.0536542	-0.131916
	71.3429	-0.0626938	0.0689115	0.188825	0.0627997	-0.0929608	-0.164882
	73.3	-0.0868297	0.0679556	0.260099	0.0670718	-0.127352	-0.180945
	75.2571	-0.10462	0.0667053	0.331292	0.0404139	-0.163752	-0.17004
	77.2143	-0.127677	0.0860009	0.38929	-0.0102403	-0.207119	-0.130254
	79.1714	-0.151233	0.0679248	0.437855	-0.0282347	-0.246065	-0.080247
	81.1286	-0.155928	0.0492676	0.440986	-0.0427954	-0.252168	-0.0393623
	83.0857	-0.141488	0.0422529	0.402006	-0.0695182	-0.231808	-0.00144455
	85.0429	-0.121604	0.0503089	0.341021	-0.0712564	-0.217633	0.0191635
	87	-0.0759566	0.0597906	0.242734	-0.0707525	-0.180971	0.0251561
	88.9571	-0.0318946	0.0720072	0.153135	-0.0643312	-0.138243	0.0093261
	90.9143	0.00273299	0.0876529	0.0578472	-0.0407401	-0.0946768	-0.0128161
	92.8714	0.0333739	0.0898303	-0.0262517	-0.0216785	-0.044385	-0.0308887
	94.8286	0.0580409	0.109747	-0.0858591	0.000542253	-0.026333	-0.0561383
	96.7857	0.0763569	0.106511	-0.105858	0.0206434	-0.0148786	-0.0827751
	98.7429	0.0787163	0.106383	-0.112001	0.0205694	0.0104372	-0.104105
	100.7	0.0891436	0.126943	-0.118345	0.0305268	0.00266969	-0.130937
	102.657	0.0836563	0.145964	-0.0985292	0.0437962	-0.0170389	-0.157849
	104.614	0.0651048	0.155173	-0.0844877	0.0624396	-0.0102503	-0.187979
	106.571	0.0617316	0.176277	-0.0776896	0.0655839	-0.0202465	-0.205657
	108.529	0.0719037	0.17813	-0.0974871	0.0685993	-0.00983917	-0.211307
	110.486	0.067798	0.182839	-0.117239	0.0762007	-0.0025999	-0.207
	112.443	0.0653524	0.18463	-0.113737	0.0736254	0.00665343	-0.216525
	114.4	0.0884828	0.176077	-0.137296	0.0738125	0.02395	-0.225027
	116.357	0.0852808	0.151439	-0.141615	0.0813222	0.0249149	-0.201343
	118.314	0.0896929	0.130796	-0.111191	0.0666329	0.0197424	-0.195673
	120.271	0.101052	0.111504	-0.116299	0.0502657	0.0364261	-0.182949
	122.229	0.104859	0.108429	-0.126066	0.0323888	0.0420015	-0.161612
	124.186	0.1073	0.113145	-0.132779	0.00975394	0.0459945	-0.143415
	126.143	0.106273	0.0927081	-0.133894	0.00327122	0.0646956	-0.133054
	128.1	0.113462	0.0732048	-0.127595	-0.00131869	0.0676731	-0.125425
	130.057	0.117227	0.0599039	-0.124585	-0.0276363	0.0576061	-0.0825162
	132.014	0.107442	0.0349305	-0.10824	-0.0608785	0.0521147	-0.0253686
	133.971	0.103012	0.00160325	-0.081689	-0.0776289	0.0338751	0.0208273
	135.929	0.0880152	-0.017064	-0.0607646	-0.0902296	0.0130038	0.0670387
	137.886	0.0578153	-0.0447484	-0.0478169	-0.0906507	0.0150634	0.110337
	139.843	0.0405592	-0.056864	-0.0373369	-0.111913	0.0145323	0.151022
	141.8	0.0267309	-0.0698642	-0.037588	-0.118566	0.0129277	0.18636
	143.757	0.00709271	-0.120453	-0.0323673	-0.113559	0.0399636	0.219323
	145.714	0.0070132	-0.141932	-0.0259711	-0.12739	0.0602062	0.228075
	147.671	-0.00172317	-0.142626	-0.0350593	-0.120515	0.0786067	0.221317
	149.629	-0.00613666	-0.146152	-0.0311073	-0.115662	0.0808276	0.21823
	151.586	-0.00665843	-0.137584	-0.0391766	-0.105134	0.0728154	0.215737
	153.543	-0.0147563	-0.144173	-0.0447147	-0.0999568	0.0960823	0.20752
	155.5	-0.0132596	-0.143761	-0.0277059	-0.0826995	0.082507	0.184918
	157.457	-0.00617057	-0.157453	-0.0320073	-0.0777801	0.096436	0.176975
	159.414	0.00551873	-0.155139	-0.0372998	-0.0707343	0.0898459	0.167808
	161.371	0.0141676	-0.156742	-0.0171517	-0.0770262	0.0774939	0.159259
	163.329	-0.000425093	-0.164944	-0.00749146	-0.0839591	0.0774665	0.179354
	165.286	-0.00436249	-0.144275	-0.00106896	-0.0911467	0.0672084	0.173645
	167.243	-0.0120089	-0.139639	0.0266779	-0.0972975	0.0523911	0.169877
	169.2	-0.0168092	-0.141508	0.0480292	-0.0983354	0.0363649	0.172259
	171.157	-0.0104219	-0.128907	0.0539647	-0.0814222	0.0071094	0.159678
	173.114	-0.0191424	-0.120173	0.0564427	-0.0704758	-0.00255215	0.155901
	175.071	-0.0201172	-0.106662	0.0540664	-0.0735743	0.00328517	0.143002
	177.029	-0.0114189	-0.0907758	0.0574431	-0.0724187	-0.00821266	0.125383
	178.986	-0.011621	-0.0779134	0.0537565	-0.0554845	-0.00214547	0.093408
	180.943	-0.0270175	-0.0529742	0.031159	-0.0177136	-0.00127058	0.0678168
	182.9	-0.00390306	-0.0431264	0.0121266	-0.0111379	-0.00342312	0.0494638
	184.857	0.0110495	-0.0306071	-0.000404919	-0.00953477	0.00754015	0.0219571
	186.814	0.0300942	-0.0293523	-0.0150688	-0.0101524	0.0172404	0.00723895
	188.771	0.0437823	-0.00633705	-0.0547484	0.00436269	0.0217493	-0.00880882
	190.729	0.0547387	5.20051e-05	-0.0745349	0.0254684	0.0215117	-0.0272359
	192.686	0.0600245	-0.00101894	-0.0873587	0.0235111	0.0401846	-0.0353426
	194.643	0.0671004	0.00370821	-0.10806	0.0211298	0.0484745	-0.0323531
	196.6	0.0661697	0.0155361	-0.132508	0.00895962	0.0544088	-0.0125661
	198.557	0.0680333	0.0285642	-0.151169	0.014567	0.0554878	-0.0154834
	200.514	0.089415	0.00657919	-0.167717	0.0103177	0.0663458	-0.00494042
	202.471	0.096665	-0.0144238	-0.180595	0.007539	0.0793428	0.0114723
	204.429	0.0934968	-0.00289741	-0.17381	-0.00287104	0.0773362	0.00874504
	206.386	0.0796407	-0.011894	-0.186244	-0.0222506	0.108289	0.0324583
	208.343	0.071691	-0.00589658	-0.171621	-0.0327311	0.112105	0.0264524
	210.3	0.0743702	-0.0202464	-0.148232	-0.0168404	0.0996213	0.011327
	212.257	0.0643387	-0.0378273	-0.143508	-0.0153167	0.100627	0.0316862
	214.214	0.0649921	-0.0336463	-0.149849	-0.0228642	0.106134	0.0352339
	216.171	0.0613956	-0.034058	-0.139782	-0.0261714	0.103959	0.0346573
	218.129	0.0590838	-0.0363624	-0.110837	-0.0313362	0.0863283	0.0331233
	220.086	0.0472485	-0.0520255	-0.0991085	-0.0225062	0.0863449	0.0400468
	222.043	0.0197367	-0.0709729	-0.0800638	-0.0207776	0.102218	0.0498599
	224	0.0238068	-0.0678046	-0.0655913	-0.0212566	0.0927019	0.0381437
	225.957	0.0296361	-0.0548363	-0.0506033	-0.0295991	0.0762531	0.0291492
	227.914	0.0289925	-0.0505782	-0.030643	-0.0512208	0.0755207	0.0279288
	229.871	0.0320727	-0.0634948	-0.020391	-0.050761	0.0687885	0.0337855
	231.829	0.0223055	-0.0574928	-0.00828159	-0.0617018	0.0467724	0.0583982
	233.786	0.0268072	-0.0635546	0.0112842	-0.0670289	0.0332988	0.0591936
	235.743	0.0235741	-0.0694835	0.00860369	-0.0744946	0.0411603	0.0706403
	237.7	0.0156853	-0.072973	0.0019387	-0.0624031	0.0349908	0.0827615
	239.657	0.00665271	-0.0916502	0.00545168	-0.0528908	0.0411819	0.0912542
	241.614	-0.000829458	-0.0884629	0.0180787	-0.0496426	0.0320433	0.0888133
	243.571	-0.00335157	-0.0883108	0.046762	-0.0651212	0.0211425	0.0888786
	245.529	-0.0119556	-0.076105	0.0419467	-0.0700829	0.010059	0.106138
	247.486	-0.00827074	-0.0685681	0.034453	-0.0645598	0.00581551	0.10113
	249.443	-0.00967085	-0.0661635	0.0520461	-0.0796716	-0.00308967	0.10655
	251.4	-0.0192164	-0.0718008	0.0612983	-0.0827664	-0.00279748	0.115283
	253.357	-0.00460303	-0.0708442	0.0603768	-0.0882702	-0.0108554	0.114196
	255.314	-0.00679684	-0.075044	0.0674217	-0.0876737	-0.018441	0.120534
	257.271	-0.0226212	-0.050483	0.0708258	-0.0973017	-0.0245183	0.124098
	259.229	-0.0275939	-0.0594338	0.0637832	-0.0847285	-0.0194311	0.127404
	261.186	-0.0327735	-0.0488368	0.0578619	-0.0754967	-0.0156347	0.114879
	263.143	-0.0374032	-0.0540502	0.0801761	-0.0869769	-0.00460875	0.102864
	265.1	-0.0394468	-0.0401604	0.080405	-0.0829363	-0.000544786	0.0826827
	267.057	-0.0413799	-0.0202101	0.0646319	-0.0795242	0.00266957	0.0738125
	269.014	-0.0380973	-0.0473256	0.0544529	-0.0530028	0.00964284	0.0743299
	270.971	-0.0147513	-0.0444396	0.0365994	-0.0528389	0.00630367	0.0691266
	272.929	0.00905776	-0.0344052	0.0119873	-0.0656255	0.00144231	0.0775437
	274.886	0.014304	-0.0463657	-0.00163829	-0.0622171	-0.00281447	0.0987315
	276.843	0.0207935	-0.0496348	-0.020854	-0.0478903	-0.00303677	0.100623
	278.8	0.0346186	-0.0471519	-0.0329409	-0.0441818	0.000144839	0.0895112
	280.757	0.0343743	-0.0312882	-0.0404511	-0.0411412	0.0140976	0.0644085
	282.714	0.0394279	-0.021208	-0.0480219	-0.0292401	0.0109231	0.048119
	284.671	0.0431194	-0.0256311	-0.0521747	-0.0122454	-0.00173347	0.0486652
	286.629	0.0386539	-0.00875628	-0.0501923	-0.0174043	0.00674775	0.0309514
	288.586	0.0396511	-0.00551289	-0.0323945	-0.0229481	0.000867218	0.0203371
	290.543	0.0308511	-0.010459	-0.028221	-0.0178594	0.000964135	0.0247242
	292.5	0.0265902	0.00448313	-0.0350014	-0.00178438	-0.0134172	0.0191298
	294.457	0.0182985	0.00493503	-0.0424812	0.00211415	-0.013116	0.0302494
	296.414	0.0241874	0.00340146	-0.0449938	0.00424528	-0.0120626	0.0252223
	298.371	0.023441	-0.000327319	-0.0353722	0.00620332	-0.0139645	0.0200196
	300.329	0.0297299	-0.0028553	-0.0406999	0.00186589	-0.0161017	0.0280609
	302.286	0.0365777	0.000797063	-0.0549759	0.0123213	-0.0208782	0.0261579
	304.243	0.0517413	0.00515763	-0.0599394	0.00614953	-0.0128716	0.00976267
	306.2	0.0660478	-0.000222608	-0.0776996	-0.00171342	0.0056272	0.00796066
	308.157	0.0798719	0.00279545	-0.0934758	-0.00318274	0.0123555	0.00163566
	310.114	0.0803837	0.0131164	-0.100148	0.00644678	0.0128905	-0.0126898
	312.071	0.0853345	0.0129681	-0.112157	0.0208398	-0.00890571	0.0019201
	314.029	0.101159	0.0209885	-0.13417	0.00730127	0.000141054	0.00457969
	315.986	0.0983615	0.0474333	-0.1423	0.00597277	-0.00333777	-0.00613022
	317.943	0.10027	0.0354836	-0.151242	0.0175877	0.00735343	-0.00945348
	319.9	0.108519	0.0315595	-0.170664	0.0290058	0.0162038	-0.0146239
	321.857	0.0944588	0.0404444	-0.170469	0.0260301	0.0219659	-0.0124304
	323.814	0.0808654	0.0421785	-0.169456	0.0294127	0.0333771	-0.0163783
	325.771	0.0993108	0.0231446	-0.161374	0.0281618	0.0381793	-0.0274215
	327.729	0.11181	0.0402503	-0.149707	0.0120949	0.027437	-0.0418844
	329.686	0.105462	0.054638	-0.154534	0.0113796	0.0188397	-0.035785
	331.643	0.0997293	0.0401684	-0.142857	0.01396	0.0118502	-0.0228508
	333.6	0.0899279	0.0391537	-0.134573	0.00981808	0.0223755	-0.0267015
	335.557	0.0850186	0.0463548	-0.129782	0.0161883	0.0145789	-0.0323589
	337.514	0.0888011	0.0473893	-0.138554	0.0305641	0.00205946	-0.0302595
	339.471	0.0685319	0.0442631	-0.140719	0.050173	0.0116829	-0.0339322
	341.429	0.0420406	0.036545	-0.131727	0.0486096	0.0289119	-0.0243794
	343.386	0.0324377	0.0370322	-0.114119	0.0507855	0.0235262	-0.0296633
	345.343	0.0334913	0.0350085	-0.0973991	0.05239	0.0183007	-0.0417904
	347.3	0.0376152	0.0631416	-0.106491	0.0418938	0.0171777	-0.0533369
	349.257	0.0400155	0.0620837	-0.102745	0.0552989	0.0103629	-0.0650157
	351.214	0.0472562	0.0504978	-0.0825921	0.0435063	0.0115944	-0.0702622
	353.171	0.0464281	0.0525436	-0.0787675	0.0459152	-0.0135341	-0.052585
	355.129	0.0257229	0.04904	-0.0501238	0.0476558	-0.0191286	-0.053166
	357.086	0.0165851	0.0475941	-0.0191708	0.0432932	-0.0235261	-0.0647752
	359.043	-0.000281155	0.0389954	-0.00589961	0.0413416	-0.00983375	-0.0643224
	361	-0.0197223	0.0333185	0.0226449	0.0528688	-0.00554329	-0.0835665
	362.957	-0.033724	0.0281013	0.0403447	0.0528011	-0.0121297	-0.0753934
	364.914	-0.0287665	0.0158082	0.0358539	0.0557611	-0.010801	-0.0678557
	366.871	-0.0154694	0.0231352	0.0503647	0.042989	-0.0236804	-0.077339
	368.829	-0.0134579	0.0181111	0.0673437	0.048891	-0.0417221	-0.0791657
	370.786	-0.0170741	0.00681415	0.0603138	0.0601218	-0.0402971	-0.0698784
	372.743	-0.015802	-0.00980294	0.058406	0.060408	-0.0370104	-0.0561985
	374.7	-0.0123494	0.0119201	0.0516165	0.0671359	-0.0525424	-0.0657807
	376.657	-0.0113226	0.0127271	0.0467806	0.0689384	-0.0502583	-0.0668651
	378.614	-0.0147768	0.0172854	0.0506011	0.0692208	-0.0461655	-0.0761649
	380.571	-0.028534	0.0162396	0.0591937	0.0720473	-0.0427978	-0.0761486
	382.529	-0.0170607	0.00308217	0.0602525	0.063183	-0.0299501	-0.0795069
	384.486	-0.011708	0.00237136	0.0443314	0.0713956	-0.0286151	-0.0777753
	386.443	-0.0118193	0.00553508	0.0551914	0.0526749	-0.0345198	-0.0670624
	388.4	-0.0220129	0.0113795	0.0613376	0.0549383	-0.0421198	-0.0635226
	390.357	-0.0153945	0.00638166	0.0661942	0.0518247	-0.0541371	-0.0548688
	392.314	-0.0127486	0.0076122	0.0603272	0.0512065	-0.0528718	-0.0535255
	394.271	-0.0136105	0.00688028	0.0615194	0.056735	-0.0616473	-0.0498769
	396.229	0.00846717	0.00520429	0.0681937	0.0345626	-0.0736086	-0.0428193
	398.186	0.0151559	0.0170428	0.0501998	0.0348018	-0.0677227	-0.0494775
	400.143	0.0150371	0.0046064	0.0451955	0.040597	-0.0617675	-0.0436687
	402.1	-0.0029026	0.00423896	0.0455014	0.0601476	-0.0719733	-0.0350121
	404.057	-0.0291694	0.00115779	0.0522864	0.0779674	-0.0693737	-0.0328684
	406.014	-0.0223043	0.00600711	0.0567855	0.0554425	-0.0606917	-0.0352392
	407.971	-0.00869381	0.0167304	0.0527168	0.0404279	-0.0612855	-0.0398957
	409.929	-0.00700921	0.0142498	0.0620354	0.0305481	-0.064263	-0.0355611
	411.886	-0.0207146	0.0211222	0.0745394	0.0396781	-0.0812807	-0.0333445
	413.843	-0.0250497	0.018616	0.07614	0.0447596	-0.0800592	-0.0344067
	415.8	-0.0311445	0.00308053	0.0867318	0.0503151	-0.0808131	-0.0281698
	417.757	-0.0488718	0.00187121	0.0696142	0.0637181	-0.0642517	-0.0220801
	419.714	-0.0563389	-0.000882268	0.0752438	0.0527492	-0.0552483	-0.0155235
	421.671	-0.0436429	0.00164905	0.069564	0.0360849	-0.0478489	-0.0158062
	423.629	-0.0453385	0.004006	0.063213	0.0209153	-0.0316931	-0.0111029
	425.586	-0.0340256	-0.00290859	0.0605214	0.0125649	-0.0323174	-0.00383481
	427.543	-0.0270279	-0.00032407	0.0633479	0.00742048	-0.0382711	-0.00514531
	429.5	-0.0372172	0.00295001	0.0661573	-0.00314909	-0.0323575	0.00361651
	431.457	-0.0340456	-0.0122647	0.0569464	-0.00528216	-0.0150263	0.00967228
	433.414	-0.0226066	-0.0162437	0.0568833	-0.0281754	-0.0063262	0.0164685
	435.371	-0.0289837	-0.0128131	0.0456139	-0.0210213	-0.0040881	0.0212923
	437.329	-0.0200917	-0.0238821	0.045775	-0.0200109	0.00752693	0.0106827
	439.286	-0.0298001	-0.0163956	0.034957	-0.0162764	-0.000450373	0.0279654
	441.243	-0.0336663	-0.0186383	0.0154363	0.00659251	0.00291169	0.0273637
	443.2	-0.0247319	-0.0183471	0.0139736	0.00784361	0.00163794	0.0196239
	445.157	-0.0269049	-0.0203621	0.011791	0.0139428	0.00528908	0.0162449
	447.114	-0.0369673	-0.0104173	0.00529933	0.00385582	0.00817907	0.0300496
	449.071	-0.050162	0.000264287	0.0115703	-0.00102544	0.0075233	0.0318296
	451.029	-0.0374776	-0.0107704	0.00614083	0.00400662	0.00787318	0.0302273
	452.986	-0.0371953	-0.0109141	0.00944579	0.0131543	-0.00468218	0.0301911
	454.943	-0.058938	-0.0193835	0.019058	0.0194707	-0.00417435	0.043967
	456.9	-0.0490539	-0.0218921	0.0268543	0.013252	-0.000309229	0.031149
	458.857	-0.0541534	-0.0170878	0.0412049	0.00496316	0.00209475	0.0229788
	460.814	-0.0649567	-0.0233721	0.0412916	0.0130581	0.00232768	0.0316509
	462.771	-0.0715889	-0.0147536	0.0423065	0.0250632	0.0100734	0.00889885
	464.729	-0.0680232	-0.00778806	0.0376512	0.0291431	0.0114079	-0.00239086
	466.686	-0.0695819	-0.00385928	0.020869	0.0287296	0.024721	-0.000878215
	468.643	-0.0722806	-0.00271904	0.0141132	0.0396897	0.0343988	-0.0132016
	470.6	-0.0820463	-0.00985277	0.0297015	0.0477484	0.0358775	-0.0214286
	472.557	-0.0780938	-0.00702924	0.0223536	0.0491993	0.0250964	-0.0115259
	474.514	-0.0662665	0.00581348	0.00615424	0.0384527	0.0281084	-0.0122619
	476.471	-0.0495031	0.0116712	-0.00134355	0.0216921	0.0372224	-0.0197388
	478.429	-0.0441676	0.00965315	-0.00657246	0.0227902	0.0378119	-0.0195152
	480.386	-0.0551914	0.00641498	-2.88039e-05	0.0342231	0.0376262	-0.0230442
	482.343	-0.0516814	0.000869751	0.00459526	0.03736	0.0417842	-0.0329279
	484.3	-0.0407401	-0.00531583	-0.00769995	0.0393531	0.0350689	-0.0206661
	486.257	-0.0359082	-0.0165819	-0.0201591	0.0465585	0.0307105	-0.00461981
	488.214	-0.0335289	-0.0172256	-0.00602785	0.0331252	0.0312269	-0.00756994
	490.171	-0.0277629	-0.0113537	0.00624362	0.0215617	0.0171278	-0.00581664
	492.129	-0.0150568	-0.00564861	-0.00224718	0.0103948	0.0126381	-8.01682e-05
	494.086	-0.00745082	-0.00692436	-0.0122438	0.0154569	0.00936195	0.00180027
	496.043	-0.022287	-0.01188	-0.00964913	0.0428422	0.00956586	-0.00859195
	498	-0.0296158	-0.00157997	-0.0114451	0.0514119	-0.00505492	-0.00371599

## Sheet: Figure 2c
orientation
1	1.57727
2	1.62896
3	1.65342
4	1.6224
5	1.5892
6	1.64549
7	1.61789
8	1.62902
9	1.60989
10	1.57018
11	1.56487
12	1.5605
13	1.64671
14	1.60574
15	1.6526
16	1.59169
17	1.5959
18	1.58206
19	1.62772
20	1.58995
21	1.5389
22	1.60766
23	1.56569
24	1.59805
25	1.57877
26	1.52812
27	1.5393
28	1.58329
29	1.56318
30	1.59527
31	1.57607
32	1.55627
33	1.56349
34	1.60499
35	1.58665
36	1.55579
37	1.56472
38	1.56107
39	1.59214
40	1.55387
41	1.56975
42	1.59118
43	1.58855
44	1.6132
45	1.5793
46	1.56414
47	1.56623
48	1.61047
49	1.63215
50	1.61108
51	1.61031
52	1.5525
53	1.5915
54	1.56733
55	1.60868
56	1.54442
57	1.5982
58	1.55913
59	1.54402
60	1.58711
61	1.5829
62	1.61235
63	1.59014
64	1.57566
65	1.57771
66	1.53382
67	1.56259
68	1.5521
69	1.56388
70	1.56271
71	1.57704
72	1.53165
73	1.54303
74	1.57091
75	1.54269
76	1.61342
77	1.59963
78	1.61345
79	1.57518
80	1.56492
81	1.56157
82	1.53253
83	1.58209
84	1.60123
85	1.60728
86	1.60049
87	1.56431
88	1.59676
89	1.60624
90	1.59609
91	1.53067
92	1.63808
93	1.6178
94	1.60101
95	1.5233
96	1.57312
97	1.55918
98	1.58607
99	1.576
100	1.62045
101	1.59297
102	1.58967
103	1.57685
104	1.60558
105	1.5191
106	1.52094
107	1.54903
108	1.60099
109	1.61298
110	1.59075
111	1.57769
112	1.60389
113	1.52963
114	1.61098
115	1.57338
116	1.57895
117	1.59612
118	1.60042
119	1.56374
120	1.60069
121	1.54353
122	1.57373
123	1.59994
124	1.53751
125	1.56429
126	1.5968
127	1.58419
128	1.56264
129	1.55824
130	1.51749
131	1.57823
132	1.55298
133	1.57324
134	1.53421
135	1.6161
136	1.57091
137	1.56016
138	1.59586
139	1.61599
140	1.59305
141	1.53648
142	1.55294
143	1.594
144	1.56924
145	1.56805
146	1.59856
147	1.57749
148	1.55423
149	1.56702
150	1.59617
151	1.619
152	1.55234
153	1.61836
154	1.61902
155	1.55714
156	1.55906
157	1.55546
158	1.56063
159	1.59566
160	1.57916
161	1.58757
162	1.53654
163	1.5863
164	1.58256
165	1.64074
166	1.60466
167	1.5588
168	1.61476
169	1.5745
170	1.65938
171	1.629
172	1.59237
173	1.64848
174	1.65302
175	1.60886
176	1.57134
177	1.58779
178	1.62497
179	1.61304
180	1.59768

## Sheet: Figure 3a (blue)
	time
subject gender		F	M	F	F	M	F	M	F	F	M	F	F	M	F	M	F	M	F	M	M	M	F	M	F	F	F	F	F	M	F	M	M	F	F	F	F
	-50	0.0139654	0.00412955	0.00898017	0.0048481	0.0362431	0.00315202	0.0243109	0.00391805	0.00358641	0.0024448	0.0170398	-0.0155109	0.0157518	0.0137048	0.0350548	0.0303924	0.0150706	-0.000205005	-0.0164918	0.00075828	0.00972371	-0.0140394	0.00283127	0.0145028	0.00328595	0.0181136	0.00965226	0.0198639	0.0150172	0.0306094	-0.0268498	-0.0206261	-0.0139682	0.00323281	-0.0183041	0.00501885
	-48.0429	0.0130907	0.0110094	0.0202217	-0.0146569	0.0264223	-0.000456299	0.0305668	-0.00112152	0.0135831	0.00165858	0.0138464	-0.00441554	0.0234027	0.0252718	0.015962	0.0203439	-0.00260369	0.00136017	0.00681892	0.0186778	0.0180383	-0.00342503	0.00449251	0.0380796	0.00453474	-0.00684987	0.00298305	-0.00500581	-0.0103742	0.0201517	-0.00162853	-0.0147255	-0.0120904	-6.54534e-06	0.00326901	0.00824851
	-46.0857	0.00230278	0.0216476	-0.0206603	0.0092837	0.0115605	-0.00153841	0.0299819	0.0026267	0.00885595	-0.0119306	0.00522745	-0.00855628	0.0256783	0.0256509	0.0332008	0.00992104	-0.00277434	-0.00857681	0.00833284	0.0015397	0.00868849	0.0162939	0.00331508	0.0259989	0.00594481	0.00817966	-0.00506581	-6.77089e-05	0.0140728	0.0122167	-0.0142283	-0.03585	0.00760011	0.00299112	0.0126468	-0.00917297
	-44.1286	0.0175136	-0.00755317	-0.0195414	0.0278178	0.00893191	0.00898144	0.03744	0.00158184	0.00957087	-0.0107897	0.0121714	-0.0290816	0.0124709	0.0106716	0.030441	-0.000953651	-0.027581	-0.0227151	-0.00414107	0.00663548	-0.0148696	0.00689771	0.00968382	0.0393464	-0.00985329	-0.00523522	-0.00271607	-0.0274161	0.0270118	0.00432189	-0.0113006	-0.00469588	0.00171122	-0.0135544	-0.0283058	0.000278278
	-42.1714	0.00116535	0.00835846	-0.00304346	0.00449704	0.00546743	-0.0102551	0.0248812	0.00821929	0.00618571	-0.00467643	0.0221011	-0.0219718	-0.00721537	-0.00367412	0.00753274	0.00418649	-0.0324559	-0.0145422	-0.000909625	9.01741e-05	-0.0122253	0.0139871	0.00789395	0.036418	-0.0188129	-0.0218526	0.0084516	-0.028689	-0.0037436	0.00284839	0.0033677	-0.000906883	0.012773	0.00715938	0.00348572	0.00538769
	-40.2143	-0.00294822	0.0153389	0.0130549	0.00296848	0.0269391	0.00611359	0.0113015	0.0159413	0.00621438	-0.00953145	0.00510263	0.0020032	-0.00954671	0.0198289	0.00791065	0.0118216	0.00878487	-0.013147	0.0014099	-0.00352872	-0.0137235	0.0251746	0.00102314	0.0405201	0.00684458	-0.0119108	0.017807	-0.0130922	-0.00239812	0.0171723	0.00118311	0.000352897	0.00488659	0.00850927	0.0371259	-0.00727278
	-38.2571	0.00294206	0.0123257	0.0161522	-0.0029935	0.00548249	0.0110575	0.00265702	0.00416812	0.0155784	0.0130227	0.00763992	-0.0119618	-0.00155243	-0.00324618	0.0210241	0.00284363	0.00516262	-0.00143307	-0.00685461	-0.0124175	-0.0132975	-0.00870094	-0.00613387	0.0353154	0.0286102	-0.0173232	-0.00993475	-0.0295736	-0.00637289	-0.00119304	0.026495	0.00285182	-0.0183823	0.0173227	0.0288686	0.00882035
	-36.3	0.00807407	0.0179947	0.00501885	0.00761725	0.0220412	0.0393081	0.00107415	-0.00761683	0.0043474	0.0217417	0.00352456	0.00676145	-0.0137085	-0.0109318	0.0268429	-0.0211466	0.00304454	0.00639336	-0.0293965	-0.0195817	0.0149493	-0.00043008	-0.0220127	0.0271832	0.0160069	-0.0193137	-0.00271073	-0.00211343	-0.00625094	-0.0131962	0.0140404	-0.014947	-0.00198912	0.0240039	0.0115391	-0.0160405
	-34.3429	-0.0132277	0.0137987	-0.000367288	0.0193986	0.0216421	0.0371971	0.0163275	0.0190197	-0.020369	0.011031	-0.0108012	-0.0202323	0.00100166	-0.0108433	0.0268877	0.00151994	-0.0069973	0.00818311	-0.0114871	-0.0105976	-0.00765562	-0.000306355	-0.00990283	0.011939	-0.00527759	0.00952955	0.0182443	0.012392	-0.011363	-0.0248035	0.00704419	-0.0058599	-0.00649508	0.00605775	0.00943731	-0.0192278
	-32.3857	0.00211929	0.0174438	-0.0119992	0.0149864	0.00381009	0.0262959	0.00653165	0.00288824	-0.0181771	0.0223213	0.00290382	-0.0236558	0.00811601	0.00323421	0.0357582	-0.000171084	0.0124109	0.0117776	-0.00910076	-0.0263786	-0.0186203	0.00141763	-0.00654299	0.0146276	-0.0131553	-0.0025613	-0.00801959	-0.00927564	-0.0198044	-0.000477703	0.014373	0.00643339	0.00333973	0.0221919	0.0210318	-0.00288153
	-30.4286	0.00761992	-0.00237611	0.0041935	0.039351	0.00834116	0.000345204	-0.00263761	-0.0020228	-0.0157247	0.0185963	-0.0107457	-0.0400443	0.000539817	0.0119189	0.0274624	-0.0153445	0.0064153	0.0036777	-0.00671635	-0.027242	-0.00289066	-0.0168333	0.0153298	0.0171267	-0.00114895	0.000314022	-0.0257945	-0.0186633	-0.00660379	-0.0176824	0.0214235	0.0135929	-0.00345928	0.014178	0.0235112	-0.00866203
	-28.4714	0.0147503	-0.0128172	0.00916471	0.0151384	0.00816317	-0.0221102	0.011614	-0.00404482	-0.0044678	0.0147559	-0.00405503	-0.0433901	-0.00170785	-0.0179031	0.0155938	0.00370017	0.00684373	-0.00939673	-0.00905862	-0.00430141	-0.0124102	-0.00751494	0.00273244	0.0119951	-0.0197655	-0.00223112	-0.0285645	-0.00425851	-0.00434249	-0.0143043	0.0123347	-0.0125442	-0.00126061	0.0202427	0.00947116	-0.00627608
	-26.5143	0.00743972	0.00560352	0.0151839	0.00945762	0.0261366	-0.00592225	0.00995975	-0.00186787	0.00771025	0.00992125	-0.0198649	-0.0363635	0.00980401	-0.0209857	0.0194939	0.00329113	0.0195262	-0.0147976	0.0113337	-0.0267716	0.0017814	0.0176125	0.0010589	0.0125665	-0.0131438	0.00124505	-0.0160356	0.0142333	-0.0102025	-0.0112534	0.0331465	-0.0232013	-0.000377603	0.0288951	0.00208702	0.008734
	-24.5571	-0.0139846	0.00703731	0.0187729	-0.00363571	0.0293874	0.000985141	0.015214	0.00568772	0.0050263	0.00855447	-0.0324599	-0.010829	0.0193301	-0.0197942	0.0201972	-0.00519586	0.0224549	-0.0200213	0.0084865	-0.0260507	-0.00622579	0.0200616	-0.0204335	-0.00106277	-0.0232394	-0.00766178	0.000971242	0.00395122	0.0178873	-0.00465636	0.0271156	0.00452522	-0.00229855	-0.0118448	0.00852169	-0.000182305
	-22.6	-0.00308962	-0.0382521	0.0136291	-0.00958636	0.0237977	-0.0133249	0.0319589	-0.00152973	-0.0014389	0.00491451	-0.0160722	-0.0174903	0.0106174	-0.0228374	0.0131234	-0.00331148	0.00381083	-0.00188291	0.017913	-0.0156158	-0.00747483	0.00273986	-0.0288195	-0.0128389	-0.017807	-0.00843435	0.0154285	0.0135637	-0.0122137	-0.00337693	-0.00657837	-0.00428699	-0.00755136	0.000534929	-0.00118159	0.00616771
	-20.6429	0.00693673	-0.0241819	-0.00438383	0.000894891	0.0211745	-0.0137178	0.00952383	-0.000795526	0.0193513	0.00644041	0.00567371	-0.00121183	-0.00971033	-0.0260155	0.00583022	0.00290569	-0.0273104	-0.00289668	0.0385787	-0.0183426	-0.00857567	-0.00659349	-0.0229588	-0.021174	-0.0202406	-0.0192831	0.0254341	-0.00566637	0.00421191	-0.00580248	0.00165596	0.0013006	-0.00963149	0.00742021	-0.00170645	0.00527506
	-18.6857	-0.0230695	-0.00438659	-0.0155945	0.00474797	0.0314889	-0.0425338	0.00245817	-0.00678396	0.024431	0.0148737	0.0228708	0.0140366	-0.0151059	-0.00400284	-0.0134726	0.0112594	-0.0158047	-0.0065826	0.011323	-0.0147494	0.00345744	0.00810555	-0.0108987	-0.0240311	-0.012394	-0.0108056	0.0253602	0.00223361	0.018119	-0.00610067	-0.00412259	0.00261993	-0.00533151	0.0265471	-0.0146426	0.00998488
	-16.7286	-0.0197914	-0.00197588	-0.00612053	0.0117434	0.0279374	-0.0366174	0.0127892	-0.0158593	0.00109117	0.0117938	0.0102119	-0.00284554	0.00465957	-0.006349	0.00100507	-0.00031319	-0.000320489	-0.0147907	-0.0121933	-0.0180695	-0.000945292	0.00561943	-0.00488132	-0.00849244	0.00476521	-0.00243022	0.0261203	-0.0012359	0.0033941	-0.0146939	-0.0255209	0.00123585	0.00427571	0.016007	-0.00820323	0.0217457
	-14.7714	-0.00534156	0.016356	-0.00984558	-0.0185956	0.0242242	-0.0116181	0.0180046	-0.018319	-0.000417558	-0.0019391	-0.00134433	0.0124075	-0.011221	-0.00970548	0.00937337	0.0052032	-0.0170268	-0.0120326	0.00168488	-0.0329718	0.0071453	0.0122432	4.9597e-05	-0.00577049	0.0100995	-0.0041123	0.0222525	-0.0094114	-0.0144434	-0.0179784	-0.00380085	-0.00403281	0.00588654	-0.00280205	0.00398559	0.0299375
	-12.8143	-0.00408022	0.0108202	0.00589312	-0.0174037	-0.0148372	-0.022655	0.0273747	-0.0093477	0.00975839	-0.0102944	0.00974757	0.0240496	-0.002877	-0.0265194	-0.00734487	0.0129856	-0.0261575	-0.00943978	-0.00218804	-0.0283872	0.00890811	0.0193251	-0.0024601	-0.000680348	-0.014938	-0.0156481	0.0410205	0.00633135	-0.0119723	0.00681625	-0.0162672	-0.00806815	0.00104402	0.0303884	0.0178059	0.0232776
	-10.8571	-0.00929477	0.0332094	0.0128254	0.00815882	0.00829705	-0.0100126	0.0120985	-0.0138668	0.0154528	0.00353991	0.0208016	0.00988448	0.000519373	-0.0101692	-0.00501832	0.00843558	-0.0246073	-0.0126297	-0.00153285	-0.00514122	0.00496534	0.00830133	0.00256806	-0.00405548	-7.88309e-05	-0.0107502	0.0179486	-0.00215957	-0.0126903	0.00605359	0.00571541	-0.00363748	-0.0197381	0.0107511	0.0248938	0.0205575
	-8.9	-0.00908475	0.0214806	0.0234197	-0.00147766	0.0418695	-0.0120085	0.0171797	-0.0226441	-0.00838336	0.0163183	0.0238711	0.0216829	0.0100417	0.00100962	0.00505766	0.0267399	-0.0154939	-7.39503e-05	0.00803809	-0.000265607	0.0223855	0.00419528	0.00365206	-0.0139275	0.00428011	0.00364663	0.0278214	-0.0122046	-0.00985058	-0.00407094	-0.00658501	0.0101655	0.00585157	-0.00670895	0.0220259	0.0280223
	-6.94286	-0.0244233	0.0145454	0.023227	-0.0323048	0.0259321	-0.0122042	0.0200895	0.00923789	-0.0129624	0.0204324	0.00440333	0.0113425	0.0146436	-0.00213346	0.00727061	0.0233057	-0.0211345	-0.0163839	0.0175232	0.00950589	0.0130862	-0.00244673	0.00982514	-0.00621593	-0.00158182	-0.00517016	0.0230934	-0.00798438	-0.00820751	0.0154343	-0.0201946	-0.00332354	0.00717874	0.0137207	0.0241225	0.0323076
	-4.98571	-0.0132525	0.00837952	0.0254527	-0.00933486	0.0197144	-0.00531387	0.00543625	0.0167719	-0.00789385	0.0369732	0.0117393	0.00968523	0.0178449	0.00954238	0.0211905	0.0257181	-0.029475	0.00311692	0.023619	0.0165346	0.0172063	0.0179475	-0.00432648	-0.00517554	-0.0061043	-0.00290915	0.0220505	0.00134014	-0.0173964	0.0100592	-0.0151497	-0.00935518	-0.00559345	0.0051741	0.0111553	0.0276346
	-3.02857	-0.0141537	-0.00876272	0.00682212	-0.00449948	0.0209716	0.0136944	0.00941992	0.00535005	0.00446599	0.0354072	0.00198506	-0.000586418	0.036539	0.000652846	0.0110377	0.0209664	-0.00157429	0.0175314	0.00505342	0.00265614	0.0259273	0.00859633	0.00139405	-0.0172459	-0.00088023	0.000597647	0.000864418	-0.0144917	-0.0090677	0.00532946	-0.00892986	-0.00377838	0.00381665	0.0074901	0.0153784	0.0265709
	-1.07143	-0.0259935	-0.00506485	-0.0132858	-0.0156629	0.0130487	-0.00126985	0.00406964	0.0124315	0.0139753	0.0236613	0.0106604	0.00685265	0.0190745	-0.0142794	0.014613	0.00810454	0.00186384	0.020993	-0.0163784	-0.00118238	0.0165276	-0.00497461	-0.00529686	-0.0176322	0.00238875	0.0109415	0.0315019	-0.020846	-0.00865941	0.0241285	-0.0137716	-0.000674637	0.0212423	0.00573186	0.00817943	0.0283751
	0.885714	-0.00945452	0.0209805	-0.0208528	-0.0268856	0.00451204	-0.008878	0.00597455	0.00742494	0.00672904	0.0177602	0.018448	-0.00422849	0.0172232	-0.018447	0.00693099	0.0128748	0.009184	0.0102367	-0.011846	0.0151219	0.0165097	0.0166141	0.00344466	-0.038994	0.0121891	0.00231693	0.0200489	-0.0138571	-0.0312871	0.0157853	0.00274799	-0.00435376	0.0230739	0.0224203	0.00754294	0.0342089
	2.84286	-0.00743195	-0.000246814	-0.00631908	-0.026294	0.00977588	-0.00148157	0.0150271	-7.3432e-05	0.000255266	0.0295805	0.0267317	0.00504425	0.0106257	-0.0102743	0.0122772	0.0194505	0.00645956	0.0180026	-0.00872438	0.0269391	0.0202219	0.0220671	-0.00144783	-0.0200605	-0.000997292	-0.0158492	0.00828152	-0.0113778	-0.0323579	-0.0134163	0.021617	0.0171679	-0.0022319	0.0185058	0.012289	0.0232404
	4.8	0.00551687	-0.00736696	-0.00166837	0.0206808	0.0196343	0.0127651	0.0118014	0.00848423	0.000859719	0.033702	0.0164976	0.00339962	0.0197879	-0.0178076	0.0108375	0.0180399	0.00904422	0.00596933	-0.0244154	0.0283476	0.0225513	0.0211114	-0.011566	-0.032608	0.00228388	-0.0406558	0.015935	-0.00544055	0.00285954	-0.00722675	0.0216011	-0.00923809	0.0127703	0.00374558	-0.000337103	0.0188011
	6.75714	0.0257148	0.0259577	-0.0156268	0.0191323	0.00608854	0.0254818	0.00516941	0.0155856	0.000305508	0.00707938	0.00381387	0.0368941	0.0231689	-0.0374744	0.0060505	0.0231665	0.024909	0.00313777	-0.0215024	0.0230606	0.0232767	0.0371912	-0.0153652	-0.0302937	0.0316355	-0.0130937	0.00718506	-0.0200725	0.00486448	-0.0276957	0.0283382	-0.0117625	0.0104433	0.00516354	0.00632806	-0.00524172
	8.71429	0.0268161	-0.000406478	-0.0121057	0.0104609	-0.000888803	0.0281666	0.0221086	0.015946	-0.0233346	-0.00215192	0.0080014	0.0407336	0.00311915	-0.0134011	0.00655021	0.0297909	0.0262578	0.0345521	-0.019335	0.0335139	0.0260493	0.0149972	0.00765635	-0.0257082	0.00856778	-0.021653	0.0166443	-0.0417564	-0.0114742	-0.010166	0.0240407	0.000968139	0.0148634	0.0138743	0.00832345	-0.00389298
	10.6714	0.0181554	0.0223189	-0.0294317	0.00655662	0.0271347	0.0174834	0.0193552	0.00560633	-0.00400259	-0.00789828	-0.00605429	0.00127777	0.01079	0.0140546	0.00600057	-0.0046335	0.0263729	0.0439321	0.0158669	0.024982	0.0485335	-0.00823841	-0.00761157	-0.0462708	0.00512436	0.00267805	0.0022742	-0.0266489	0.0117352	0.0124127	0.0426167	-0.00623147	0.017549	0.00763082	0.0134989	0.00930217
	12.6286	0.0248572	0.0185528	-0.028985	0.000588352	0.0221632	-0.00720926	0.0289498	-0.00236278	-0.0195135	-0.0164243	-0.00606526	-0.00784905	0.0136398	0.00397022	-0.0225128	-0.010218	0.0226801	0.0194765	0.00136909	0.0143075	0.0376009	0.0240702	0.00321367	-0.0069615	0.0076997	0.00543146	-0.00829056	-0.0194593	0.0169489	0.0112288	0.0193457	0.013056	0.0196757	0.00788279	0.0249595	0.0255695
	14.5857	0.00656759	0.0127557	-0.020692	0.0050787	0.0314087	-0.0042064	0.011622	-0.00395968	-0.00366475	-0.00784004	0.00378896	0.0152208	0.00821071	-0.00491216	-0.014665	-0.00871685	0.0347492	0.0194446	0.00315084	0.00609755	0.0291003	0.0220088	0.0175131	-0.0240729	0.0128321	-0.00316916	-0.00350295	-0.00506083	0.0209583	0.00740111	0.0318282	0.016894	0.0073407	-0.0102044	0.00995843	0.019764
	16.5429	0.00108201	0.0298752	0.0162785	0.0101736	0.0347616	0.00287464	0.0233561	0.00611414	0.00618699	-0.0187361	0.0247348	-0.00451601	0.0159498	0.00055212	-0.00700444	-0.018391	0.0354846	0.0200862	-0.000192177	0.00932245	0.0157348	0.0165946	-0.0028249	-0.0416166	0.00751161	0.000220198	-0.0185882	-0.0188098	0.0224553	-0.00619097	0.0414295	0.0171381	0.000713405	-0.0193383	0.0153047	0.0197229
	18.5	0.0103047	0.0332318	-0.00745175	0.0189389	0.0238897	-0.0124288	0.0188775	0.00181417	0.0073561	-0.0112516	0.0104776	0.0297308	-0.00524386	0.00847744	-0.000285185	-0.00795918	0.042027	0.0151863	-0.0164754	0.00332354	0.0146243	0.00544647	-0.00297954	-0.0560124	0.0189242	-0.00584979	-0.00833573	-0.0405745	0.0260842	-0.0213466	0.0275995	0.0200116	0.0168592	-0.0473977	0.0187693	0.0473395
	20.4571	0.00364188	0.0224367	-0.0177907	0.00148277	0.0158738	-0.00134443	0.00164231	0.00362181	-0.00584431	-0.027253	0.0192286	0.0331073	-0.010541	-0.0223614	-0.0158951	-0.018806	0.0352	0.0114039	-0.0330989	-0.00659713	0.0174786	0.0157031	0.0153066	-0.0550394	-0.00336847	0.0119103	0.00785027	-0.0353447	0.0342913	-0.00190458	0.00883442	-0.00449346	0.0188932	-0.00660486	0.00227193	0.0306594
	22.4143	0.0268943	0.0220753	0.00582243	-0.0212768	0.0189233	-0.00279908	0.0095288	0.00911031	-0.00206563	-0.0310849	-0.00163245	0.0152374	-0.00320033	-0.0191421	0.0121544	-0.0154583	0.0186439	0.0118235	-0.0113536	0.00428399	0.0170008	-0.00244142	0.00811238	-0.00960307	0.0267539	0.009866	-0.00876711	-0.000129692	0.0492582	-0.0333508	0.014908	-0.0240138	0.0173993	-0.0235353	0.00545668	0.0335917
	24.3714	0.0157619	0.0228828	0.0187835	-0.020013	0.00993474	-0.00756687	0.00895136	0.00354311	-0.0158794	-0.0143545	0.00217867	0.00408939	0.00211664	-0.0194648	0.0151008	0.00153361	0.0101548	0.00802549	-0.0134283	-0.00546253	0.0124845	-0.00569114	-0.0127785	-0.0343782	-0.00919815	-0.0140761	-0.0261829	0.0050688	0.0353081	-0.0231689	0.00329902	-0.00862595	-0.00319031	0.0154375	0.00318159	0.0222845
	26.3286	0.0129118	0.0334371	0.0309823	0.00915586	0.00206416	-0.0142394	0.0152849	0.0259796	-0.0024669	-0.0187506	0.00238562	0.0079901	0.011176	0.0129221	0.0220952	-0.0134981	-0.00396994	0.00429995	-0.0128836	0.00278843	0.0176781	0.0102354	0.0103418	-0.0291573	-0.0064369	-0.0117818	0.00531691	-0.00867852	0.0365529	-0.0162821	0.0271218	0.0146735	0.00891612	-0.0116577	0.00284418	0.00834054
	28.2857	0.0274041	0.0283446	0.0172778	-0.00821624	0.0199253	-0.0147601	0.0236755	0.0385793	-0.0103572	-0.0257452	-0.0167997	-0.00283018	0.00981927	0.015424	0.0140206	-0.0230948	0.0161703	-0.00678343	-0.0120416	0.0178042	0.024194	-0.00809637	0.00327447	-0.0156121	-0.0174947	0.0123703	-0.00727087	-0.0321529	0.0326757	-0.00576237	0.0323725	0.0142293	0.00649963	-0.0218382	-0.000417138	0.00825896
	30.2429	0.0214672	0.0167345	0.0071592	-0.00279278	0.0061832	0.00132613	0.0210426	0.0369257	0.00688008	-0.021049	0.0121041	-0.00993863	0.0197685	-0.0209438	0.0198862	-0.00925748	-0.00106199	-0.000516988	0.00314221	-0.0103954	0.0266587	-0.00846692	-0.000507044	-0.00800079	-0.0195943	-0.00939857	0.0199277	-0.0231787	0.0127584	-0.0183157	0.0115203	0.0193829	0.00734993	-0.0270458	0.0153988	-0.00387305
	32.2	-0.00206452	0.0283735	0.0269411	0.0202644	-0.0106876	-0.00515697	0.00659218	0.0158277	0.0101961	-0.0257191	0.00455457	0.0125881	0.0186676	-0.0164094	0.0432238	-0.0232508	0.0160009	-0.0061068	0.00837173	-0.0109191	0.038922	0.00934145	0.0155559	0.0155279	0.0145195	0.0125248	0.00882516	-0.0322615	0.0292557	-0.00495888	-0.000577298	0.022208	0.00447718	-0.0144718	0.00835925	0.000141056
	34.1571	0.00467268	0.0394796	0.0273709	-0.0182065	0.0145372	0.000237296	0.0112542	0.0134546	0.0246169	-0.0281094	0.0132015	0.0161318	0.0101924	-0.0199389	0.0246274	0.000996239	0.0203985	-0.0225756	0.00760631	-0.0266018	0.026441	-0.0147599	0.0199385	0.0107569	0.0147587	0.0202838	-0.00355955	-0.0155071	0.0298709	-0.0153104	0.0240689	0.0153393	0.00964492	0.00692386	0.007619	-0.0213466
	36.1143	0.00646209	0.0467038	0.025883	-0.0132508	-0.00815295	-0.00643627	0.00233998	0.0312381	0.00918131	-0.00115248	-0.0110575	-0.00909897	0.0114798	-0.0174211	0.00611183	-0.0135293	-0.000329554	-0.0320602	0.0178146	-0.000704071	0.0286636	-0.0153051	0.0268915	0.00539489	-0.0227888	0.0255074	0.013963	-0.0129125	0.028413	-0.0188204	0.0119783	-0.00604339	-0.0074501	-0.0121743	0.0120482	-0.00677517
	38.0714	0.00888359	0.038795	0.0230973	-0.0133943	-0.00762985	-0.000196539	-0.00257707	0.0217764	-0.000966495	-0.00239638	-0.00724271	-0.00892988	-0.00345186	-0.00441338	0.00973132	-0.0156966	0.00861111	-0.0045637	0.0115775	0.0104817	0.0258938	-0.0109251	0.0112114	0.00105409	-0.010819	0.00818455	0.0244602	0.00232621	0.0173589	-0.00626459	-0.0055527	0.00232679	-0.00330936	0.0120558	0.00353096	0.0188686
	40.0286	0.0120521	0.0369635	0.0201528	-0.0135702	-0.0213545	0.000577599	-0.00373667	0.00542985	0.029259	-0.00678255	-0.0165204	-0.00214762	-0.00560536	0.000540177	0.00300263	-0.00859289	-0.00979065	-0.00688586	0.0094652	0.0144434	0.00524477	-0.00969801	-0.00525433	-0.00439337	-0.00727659	0.0123928	-0.00393332	-0.00325645	0.0021748	-0.0186223	-0.00095564	-0.0103868	0.00845847	0.0348872	0.00451781	0.022952
	41.9857	0.0206021	0.0210449	0.0163087	0.0170372	0.0187502	0.00877759	-0.00319213	0.00848804	0.023662	0.010949	-0.0109246	0.00733087	0.00135478	-0.0164184	-0.00487904	-0.00680762	-0.0185682	-0.00712791	-0.00799787	0.0046409	0.00835533	-0.00759137	-0.0117672	-0.00216472	-0.0010817	0.0137828	0.0139553	0.0131103	0.0173863	0.00337436	0.000294601	-0.0069684	0.0147426	0.0130479	0.0144768	0.0132492
	43.9429	0.0263747	0.00932906	0.0143453	0.0241671	0.0226853	0.0174296	0.0157757	-0.000673269	0.021711	0.00977518	-0.00519745	0.0207214	0.0091672	-0.00949689	0.000240806	-0.00498033	-0.0366119	0.0146938	-0.0125957	0.0171008	0.00934011	0.0125529	-0.00742081	-0.0150228	-0.0117643	0.00327486	0.00479828	-0.0038161	0.0338464	-0.00649054	2.76073e-05	-0.000635767	0.00761779	0.00200187	0.0212466	0.0177137
	45.9	0.0199281	-0.00580304	-0.00392925	0.0168318	-0.00296355	0.0126399	0.00695686	0.00340383	3.34267e-05	0.00542511	-0.0164493	0.0178048	-0.0243937	0.0128952	0.00756418	0.00758096	-0.0273371	0.00695238	-0.0134829	-0.00451982	0.0169935	0.00571983	0.0098892	-0.0219398	-0.00373164	-0.00226779	-0.0147286	0.00597822	0.0228396	0.00615195	-0.00117979	-0.00234758	0.0168865	0.0408755	0.0101251	0.00866804
	47.8571	0.0246315	0.000304143	0.00210735	0.00988309	-3.90317e-05	0.0167604	-0.0193939	0.00966662	0.0099957	-0.0131847	-0.0119495	0.0472407	-0.0150897	0.00134405	-0.00636215	0.00551333	0.000711035	0.004738	-0.0196998	-0.0130716	0.026949	0.00020633	0.0106669	-0.0156455	-0.00302732	-0.00336562	0.00147953	0.01597	0.0273461	-0.00914783	0.00710707	-0.00951987	0.0413644	0.0344486	0.002654	-0.00357196
	49.8143	0.0277291	-0.00125327	0.0148763	0.0256387	-0.00501561	0.0221843	-0.00422686	0.00762461	0.0194127	-0.0114411	0.00900057	0.0386869	-0.026289	0.00218041	-0.011123	-0.00688971	-0.00167416	0.00725398	0.0135829	-0.00177279	0.023254	0.0196054	-0.00505665	-0.0302418	-0.00912356	0.0109522	0.00610321	-0.0017486	0.0173494	-0.00969033	-0.00449002	-0.00593648	0.0337206	0.0287902	0.0226021	0.00235744
	51.7714	0.0172793	-0.0110991	0.00837371	0.0271951	-0.0236533	0.0054379	-0.0107944	0.0105687	0.0223242	-0.0126761	0.0154881	0.0338821	-0.00199769	0.0102661	0.00785076	-0.000705517	-0.0260175	-0.00771721	0.00389302	-0.011582	0.0240046	0.0283389	-0.0106783	-0.0435636	0.00862249	0.00645924	0.00540604	0.0024945	-0.00435076	0.00297966	0.0136347	-0.023638	0.0213866	0.0267026	0.0333393	-0.00657827
	53.7286	0.0231715	-0.0129049	0.00162153	0.0275884	-0.0224296	0.013791	0.0228094	0.00358044	0.0285777	-0.0357269	0.0153009	0.0297086	-0.00442178	0.0119123	0.00389411	-0.00865646	0.00349254	-0.000568791	-0.00561141	0.00529737	0.0221089	0.0239024	0.00494237	-0.015288	-0.0187461	0.0037562	0.0149203	-0.00163006	0.00790861	0.0137111	0.00825321	0.00840637	0.013447	0.0455399	0.0238164	-0.00974375
	55.6857	0.05438	-0.0015835	0.00711855	0.0219194	-0.0110354	0.0154518	0.0211709	0.0202941	0.0286497	-0.0266332	0.014217	0.0303401	-0.0234176	0.0280165	0.0206219	0.0033029	-0.00167269	0.0112937	0.0229488	0.006838	0.0348821	0.0207331	0.00757189	-0.0126167	-0.0128337	0.00782059	0.0308465	-0.00988723	-0.0126508	0.0201498	-0.00833454	0.00941388	-0.0103991	0.0230624	0.0123671	0.00106881
	57.6429	0.0404938	-0.00343359	0.00948656	0.0352873	-0.0138437	0.0033416	-0.00603643	0.034558	0.0322879	-0.0199587	0.0126099	0.049827	-0.00981966	0.0398932	0.0224769	-0.00810403	-0.000675366	0.00880013	0.0274655	-0.0051053	0.0250302	0.0191017	-0.011871	-0.0073081	-0.0281469	-0.0122609	0.0344049	-0.0255317	0.00388387	0.0242067	0.00797322	0.0228479	0.0110692	0.0277908	0.0286163	0.00577598
	59.6	0.0585954	0.015128	0.00238046	0.0572669	0.000951271	0.0145065	0.00644224	0.0219297	0.0341116	6.64036e-05	0.0512282	0.0419857	0.00249346	0.0464735	0.0250702	-0.00698598	-0.0050643	-0.00208349	0.0104397	-0.00406326	0.0200261	-0.00834296	0.00833244	-0.0152413	-0.00584819	0.00861603	0.0320103	-0.0277699	0.0173447	0.0115669	0.0130253	0.0206284	0.033245	0.0436259	0.0118834	0.00131476
	61.5571	0.0633598	-0.00375577	0.0145576	0.045036	0.0044431	0.0298861	0.0223944	0.0380273	0.0332778	0.0283333	0.0686366	0.0437729	0.00461752	0.0566852	0.0470632	-0.0121878	0.00164621	0.0191616	0.013948	-0.0163637	0.0187949	0.0349586	-0.00140008	-0.00771107	-0.0203115	0.00856376	0.0371354	-0.0259396	0.0388784	-0.0015904	0.0172823	0.0227256	0.0192985	0.0515692	-0.00548706	-0.0164951
	63.5143	0.0516693	-0.00416604	0.00593001	0.0640327	-0.0072365	0.0340452	0.0387811	0.0310093	0.0288004	0.05427	0.0867901	0.0676888	-0.0100228	0.0552948	0.0645017	-0.0153159	0.0173486	0.0170721	0.00785291	0.00427203	0.0146954	0.0332005	0.0146075	-0.0461339	-0.00905902	0.0100069	0.0534147	-0.00234519	0.0349483	0.0293027	0.0387667	0.0337444	-0.00991159	0.0575946	-0.00213433	-0.0219873
	65.4714	0.0257989	-0.0177429	0.0119785	0.0925827	0.00359035	0.0319527	0.0498571	0.0292487	0.0254228	0.0638964	0.0803835	0.083846	-0.00152361	0.0451612	0.0878123	0.000861219	0.0089135	0.00591324	0.0252925	0.0223711	0.0180578	0.0530712	0.0305638	-0.0340257	0.000478586	-0.0117863	0.0887954	-0.00362713	0.0353927	0.0395937	0.059391	0.0263132	-0.00171359	0.0517141	-0.0074541	0.00120871
	67.4286	0.0307189	-0.0149973	0.0123829	0.106863	0.0066793	0.0292348	0.0794226	0.0251542	0.0239318	0.0561929	0.0685655	0.0753268	0.00573382	0.023333	0.112598	-0.00106326	0.00149747	0.0218708	0.0180753	-0.0042091	0.0415011	0.0711763	0.0229959	-0.00158831	0.00239857	0.00805657	0.085055	-0.0144737	0.0378289	0.0451174	0.0483795	0.0298457	0.0106868	0.0571104	-0.0153315	-0.00686022
	69.3857	0.0423674	0.0356798	0.0247814	0.124124	-0.00935685	0.0226747	0.0962171	0.0315851	0.0329907	0.0619361	0.0965961	0.0697484	0.0218678	0.0237835	0.137772	0.00933151	0.0107476	0.0196388	0.02253	-0.00038384	0.0275752	0.0703614	0.023602	-0.0105572	-0.0132365	0.0151719	0.0944841	-0.00342429	0.0346605	0.0327085	0.040008	0.0581838	0.00892782	0.0521307	-0.0146464	-0.0153969
	71.3429	0.0530603	0.0429699	0.0501246	0.142901	-0.00371349	0.0523037	0.112536	0.0315593	0.0306249	0.059145	0.101254	0.0833573	0.0473802	0.0302272	0.155548	0.0232605	0.0147349	0.0318328	0.0286897	0.00666757	0.0219599	0.0851971	0.0130655	0.00197578	0.0112863	0.0233197	0.101424	0.0067256	0.045511	0.0412873	0.0484512	0.0950071	0.0271578	0.0888304	-0.0103387	-0.0158066
	73.3	0.072407	0.0514694	0.0701277	0.141092	-0.0118004	0.071431	0.118721	0.0232674	0.0232206	0.0982652	0.119879	0.0721319	0.0742378	0.036592	0.17541	0.0278035	0.0336081	0.0377101	0.0260917	-0.000370217	0.0375197	0.0963154	0.0163528	0.0232145	0.0244841	0.0241504	0.101678	0.0155584	0.061626	0.0426731	0.0566831	0.135749	0.0377125	0.0969278	0.00493469	-0.0142076
	75.2571	0.0832692	0.0395713	0.0876936	0.139654	0.00459565	0.0483184	0.135332	0.0265014	0.023427	0.0938924	0.130336	0.0737839	0.0821036	0.0767529	0.178732	0.0155305	0.0521823	0.0377974	0.0214954	0.0256385	0.0326537	0.118993	0.028844	0.0324204	0.0421916	0.0141357	0.0923785	0.0296713	0.0641905	0.0525745	0.0776169	0.146618	0.037833	0.129124	0.0164605	0.00290251
	77.2143	0.0823996	0.0484392	0.0901445	0.152601	0.0146274	0.0499166	0.132786	0.0400304	0.0407744	0.0943238	0.127237	0.0566181	0.0876452	0.0654263	0.175915	0.020121	0.0596814	0.0495694	0.0158769	-0.00472013	0.0370834	0.122683	0.0651456	0.0252756	0.0728467	0.0213574	0.0774747	0.0271145	0.0552566	0.0552915	0.090163	0.179551	0.0622597	0.127487	0.02078	0.0200695
	79.1714	0.0773859	0.0733677	0.0732169	0.145605	0.00907756	0.033674	0.142241	0.0464717	0.0419764	0.10202	0.132687	0.0507137	0.0981213	0.065177	0.18073	0.0226294	0.0690724	0.0509267	0.0138674	-0.0315819	0.045394	0.120965	0.0920231	0.0207101	0.0572576	0.011829	0.0642664	0.0163105	0.0561428	0.0388761	0.0804337	0.198766	0.0489098	0.109241	0.0356084	0.0382364
	81.1286	0.073293	0.0979633	0.0782616	0.154327	0.0148553	0.0173654	0.138395	0.0502704	0.0490546	0.106838	0.157704	0.0548842	0.114442	0.0628326	0.189669	0.0288414	0.0820362	0.0436407	0.0283512	0.0114346	0.0412066	0.14526	0.0935075	0.0369206	0.0677929	0.00124917	0.0681085	0.0286395	0.0551256	0.0461342	0.0875935	0.187073	0.00611332	0.102459	0.0727277	0.0418363
	83.0857	0.0832157	0.102723	0.0710925	0.163146	0.0171812	0.0204844	0.146845	0.0574069	0.0493681	0.0978256	0.160072	0.0347638	0.0988658	0.0481869	0.18486	0.0267344	0.0434999	0.0316159	0.0499104	0.0172528	0.0238552	0.145928	0.087894	0.0394711	0.0882422	0.0103835	0.0455395	0.0383159	0.0462178	0.057471	0.0948542	0.178074	0.00773046	0.111347	0.0895406	0.0744389
	85.0429	0.0821866	0.104261	0.0364923	0.150853	-0.00781377	0.00980971	0.141471	0.0477022	0.0462439	0.103252	0.129763	0.0351081	0.0792725	0.0461128	0.197587	0.0390395	0.0502989	0.0288374	0.0813578	0.00662041	0.0253401	0.146546	0.0791477	0.0206994	0.0751114	0.012868	0.0296943	0.0406962	0.0318827	0.0707271	0.0758228	0.128135	0.0296003	0.0965627	0.0958828	0.0717252
	87	0.0915583	0.097426	0.0447915	0.142722	0.0141334	-0.0158635	0.131192	0.0489522	0.0572628	0.0945911	0.108216	0.0507643	0.0683933	0.0563231	0.204546	0.0440424	0.0499314	0.0215341	0.105077	0.0149086	0.0267302	0.136853	0.0584286	0.00969486	0.0376947	0.0113938	0.0239707	0.0462105	0.0243088	0.0847333	0.0906954	0.104314	0.0226984	0.0797754	0.109695	0.0710255
	88.9571	0.0952827	0.0753541	0.0463185	0.131495	0.0295294	-0.0235734	0.110178	0.0460335	0.0680923	0.0933147	0.109482	0.0522387	0.0507337	0.0351508	0.186107	0.0375119	0.0475832	0.0186117	0.12849	0.0241863	0.0393054	0.123009	0.0433483	-0.00463595	0.0437016	-0.0115924	0.0333731	0.0593006	0.0401709	0.0849958	0.0939848	0.0930903	0.0390597	0.0679353	0.103552	0.069169
	90.9143	0.11434	0.0826098	0.0675609	0.117347	0.0264574	-0.010915	0.0996702	0.0393542	0.0751703	0.0972881	0.11045	0.0484721	0.0383589	0.0207931	0.175873	0.0281402	0.0284169	0.0387114	0.151251	0.0366961	0.0576392	0.102474	0.0567684	0.0190718	0.0714959	0.00444464	0.052163	0.0679963	0.0466461	0.0764107	0.0993102	0.102924	0.0382969	0.0646409	0.0878791	0.0702954
	92.8714	0.120586	0.0910214	0.0675621	0.141043	0.0281336	0.00783868	0.0969261	0.0326781	0.0773207	0.083073	0.117059	0.0545522	0.0471442	0.0351733	0.158941	0.0277038	0.0261034	0.0398246	0.161528	0.0302773	0.061399	0.0943581	0.055061	0.0112821	0.0460218	0.0307053	0.0605332	0.0704445	0.0453032	0.0781142	0.0872892	0.132259	0.0288369	0.0679366	0.0838029	0.0671156
	94.8286	0.122063	0.10574	0.0649888	0.154991	0.0283437	0.0243165	0.100198	0.0552733	0.0713613	0.0975475	0.130119	0.0516996	0.0375483	0.0333677	0.133101	0.0420645	0.0203977	0.044156	0.146241	0.021401	0.0542383	0.0790913	0.0605446	0.0199953	0.0683585	0.0404619	0.051673	0.068676	0.0457693	0.0875336	0.0953327	0.129407	0.0373044	0.0784413	0.0918614	0.0607025
	96.7857	0.12581	0.119133	0.0690011	0.14277	0.0102108	0.0154384	0.0909732	0.0290332	0.0712984	0.100515	0.12566	0.0543268	0.0417044	0.0462087	0.127022	0.0466368	0.029012	0.0250473	0.121293	0.0230449	0.065847	0.0726861	0.0571569	0.0502368	0.0617269	0.0414855	0.0431183	0.0847005	0.0594656	0.0934332	0.102667	0.137794	0.0322762	0.106677	0.0906925	0.0508911
	98.7429	0.113181	0.126393	0.0962439	0.136151	0.0156224	-0.00242583	0.0946711	0.0302035	0.057406	0.109992	0.144174	0.0456471	0.0368487	0.0461319	0.114148	0.0496926	0.0326853	0.0289185	0.122462	0.0282871	0.0777088	0.0727702	0.0541309	0.0484632	0.0520236	0.0307141	0.0456951	0.0944559	0.051557	0.076522	0.116102	0.142476	0.0598454	0.106564	0.0867402	0.0385771
	100.7	0.0905545	0.127159	0.111542	0.13905	0.0169868	0.00886005	0.110063	0.0505225	0.062945	0.120982	0.133271	0.041614	0.0393123	0.0606368	0.111062	0.0529466	0.0114812	0.0421465	0.121902	0.00739556	0.0541126	0.0805969	0.0674414	0.0453446	0.0203117	0.0405114	0.0609855	0.103735	0.0415352	0.0676094	0.108498	0.137091	0.0688093	0.108683	0.0997444	0.0357067
	102.657	0.093034	0.140454	0.131104	0.145281	0.0300226	-0.0086624	0.110026	0.0467462	0.0688402	0.106696	0.128616	0.0345102	0.0358998	0.0624136	0.0827281	0.0704553	0.00256127	0.0420605	0.130578	0.00427736	0.0479996	0.0984016	0.0647487	0.0583263	0.0055258	0.0496566	0.071709	0.0967682	0.0515827	0.0702556	0.108068	0.142291	0.0715706	0.0915451	0.0969062	0.0323156
	104.614	0.089338	0.145195	0.161591	0.149597	0.0442572	0.00662098	0.121382	0.0627744	0.0672563	0.0975103	0.138777	0.0134074	0.035281	0.0840487	0.0766528	0.0538589	0.0132882	0.0397203	0.14314	0.0115233	0.0764571	0.101088	0.0864636	0.0615384	0.0110947	0.0389819	0.0674376	0.0765891	0.0531538	0.0721899	0.121641	0.117681	0.0592438	0.0800925	0.0953311	0.0349715
	106.571	0.0809153	0.16335	0.177255	0.139491	0.0463331	-0.000547064	0.132817	0.0731237	0.0513591	0.0935279	0.142592	0.00370321	0.033657	0.073392	0.0711506	0.0664488	-0.00125412	0.0463479	0.137755	0.0314344	0.0762803	0.117542	0.0869281	0.0742213	5.68628e-05	0.0447165	0.0859443	0.114461	0.0533851	0.0627752	0.103936	0.108094	0.0629617	0.079985	0.0960613	0.0498872
	108.529	0.0704289	0.162521	0.160871	0.105052	0.0436637	0.0195886	0.129327	0.0543922	0.0493986	0.101895	0.149824	0.0133889	0.0443284	0.0700795	0.0509646	0.0699431	0.0205571	0.0368267	0.137387	0.0216739	0.0830124	0.0947788	0.0897217	0.064396	0.00264335	0.0382282	0.0741828	0.0925018	0.0508831	0.0571227	0.0998871	0.0935002	0.0431034	0.0647518	0.0857084	0.0401854
	110.486	0.0844171	0.160372	0.162435	0.10074	0.053796	-0.00583128	0.121015	0.0624808	0.0495607	0.0910274	0.159501	0.0355726	0.0270317	0.0673947	0.0443681	0.0557804	0.0348256	0.036072	0.121572	0.0236255	0.074987	0.0805939	0.0917105	0.0692371	0.00901103	0.0360536	0.0887547	0.083154	0.0649649	0.0544516	0.0926218	0.0967955	0.0432153	0.0719861	0.0937573	0.0189955
	112.443	0.0763417	0.162499	0.16149	0.11123	0.0533639	0.00933278	0.119064	0.0600801	0.055847	0.0853921	0.152446	0.0439905	0.0184616	0.0548956	0.037476	0.0380077	0.0265779	0.0211287	0.0741008	0.0219363	0.0544987	0.0614643	0.0976703	0.0803273	0.0124607	0.0291149	0.114087	0.0834477	0.059594	0.0476952	0.0919258	0.0913275	0.0529439	0.0776383	0.0903175	0.0285644
	114.4	0.0691166	0.146654	0.129634	0.103352	0.0505701	0.0321085	0.117971	0.0588819	0.0531983	0.081979	0.135423	0.0360209	0.0177174	0.0512332	0.0115117	0.0411171	0.00545818	0.0209006	0.0700014	0.0420244	0.0690013	0.0440705	0.0960285	0.0660836	0.0575013	-0.00290573	0.123445	0.0899277	0.0545475	0.0555604	0.0867157	0.0672518	0.0383164	0.0909703	0.0640294	0.0383585
	116.357	0.066859	0.134625	0.115133	0.110572	0.0583953	0.0401996	0.128749	0.034789	0.0585608	0.0858142	0.103003	0.0300359	0.0210083	0.0566504	0.0180829	0.0404528	0.0230245	0.0231079	0.0472492	0.0489397	0.0733924	0.0534362	0.0799525	0.0637351	0.0389513	0.00274308	0.103675	0.107874	0.0604016	0.0585432	0.0629021	0.0556573	0.0183069	0.0849245	0.0893246	0.0411917
	118.314	0.0649989	0.117083	0.118375	0.131911	0.0406058	0.0229919	0.160538	0.013023	0.0623518	0.0801435	0.119925	0.0175252	0.0284034	0.0479233	0.0303408	0.0499251	0.0263321	0.0349166	0.0183867	0.0283674	0.0809642	0.0745795	0.066981	0.0561395	0.0180068	0.00155914	0.107045	0.101183	0.0592819	0.0368374	0.0560251	0.0642137	0.031856	0.0810242	0.0897265	0.0298487
	120.271	0.0506522	0.112576	0.105977	0.131665	0.0359933	0.0300847	0.176956	0.0115864	0.0673189	0.0727953	0.105582	0.037458	0.028003	0.0233815	0.0254426	0.0548355	0.0226154	0.0441511	0.0100883	0.057023	0.0876718	0.0757692	0.0573695	0.0509738	0.0165103	-0.0158211	0.104149	0.107509	0.0622308	0.0632292	0.0274083	0.060473	0.0378777	0.0799213	0.0831347	0.0384861
	122.229	0.0519794	0.113095	0.086739	0.148158	0.0376862	0.027776	0.176522	0.0155006	0.0746504	0.0598313	0.107518	0.0356874	0.0370199	0.0271862	0.0200433	0.0477812	0.0479184	0.0407923	0.00331169	0.0561042	0.0759886	0.093149	0.0528681	0.0769574	0.0424266	-0.0287264	0.108248	0.0900902	0.066134	0.0686529	0.0370491	0.0750139	0.0410209	0.105095	0.0864	0.0258328
	124.186	0.0573011	0.101588	0.0938684	0.136576	0.0316718	0.028302	0.165494	0.00667243	0.0864319	0.059406	0.115286	0.0500008	0.0423789	0.00526568	0.0401608	0.0455557	0.0497117	0.0439303	0.00782724	0.0545084	0.0674596	0.0826791	0.0496506	0.0883051	0.0152146	-0.0166251	0.108646	0.091398	0.0721973	0.0618823	0.046807	0.0644393	0.040806	0.122502	0.0633427	0.0373831
	126.143	0.0458373	0.101688	0.0907919	0.101626	0.0401742	0.00931788	0.14883	0.0336019	0.0786776	0.0567632	0.104965	0.0293469	0.0573171	-0.00327877	0.0490503	0.0371512	0.0490777	0.02042	0.00742062	0.072291	0.0672506	0.0922031	0.0338275	0.0629426	-0.0133805	-0.0140546	0.102951	0.0950455	0.0607777	0.0571531	0.0552539	0.0896849	0.051413	0.114161	0.078904	0.0314604
	128.1	0.0496907	0.102522	0.068052	0.118472	0.0383669	-0.00324161	0.134534	0.0496198	0.0906736	0.104141	0.10783	0.0150657	0.0416272	0.0241491	0.0591696	0.0482765	0.0366515	-0.0101443	0.0256194	0.0734069	0.0722891	0.0730592	0.0317225	0.0684855	-0.00743623	-0.025399	0.107558	0.110646	0.0636765	0.071627	0.062469	0.0899091	0.0504962	0.107829	0.0845031	0.0429372
	130.057	0.0500654	0.0923239	0.061883	0.107746	0.0365821	0.0200626	0.127169	0.0564642	0.107903	0.121224	0.113056	0.0210106	0.0466911	0.0363801	0.073731	0.0590208	0.0210172	-0.00594234	0.0494599	0.0674864	0.0790595	0.0747728	0.0497857	0.0680564	0.0100709	-0.0130942	0.0978787	0.11846	0.0685036	0.0808968	0.0972149	0.102275	0.029515	0.1087	0.0805362	0.0524463
	132.014	0.0318493	0.0952466	0.0525781	0.140265	0.0525469	0.0242519	0.128062	0.0582409	0.105832	0.111238	0.134291	0.0426283	0.0643558	0.0404941	0.0854532	0.0672427	0.0275378	0.012114	0.0494779	0.0559719	0.0724596	0.0780817	0.0391733	0.0626478	0.0223128	0.000187864	0.0996103	0.125867	0.074237	0.102418	0.10118	0.104596	0.0322168	0.135143	0.0681037	0.0538047
	133.971	0.0529368	0.0990703	0.045178	0.16762	0.0514837	0.0134019	0.132598	0.0633217	0.11448	0.105188	0.11365	0.0431417	0.0778264	0.0566709	0.116949	0.0593907	0.00786918	0.0393609	0.0405026	0.0459755	0.0607519	0.0799102	0.0479886	0.0722469	0.0328089	0.0083862	0.0790831	0.144224	0.072545	0.123384	0.11344	0.102368	0.0283081	0.146817	0.0674513	0.0485291
	135.929	0.060997	0.0744386	0.037652	0.181083	0.0520835	0.00485943	0.149666	0.0569511	0.111428	0.109104	0.0849226	0.0326165	0.0778558	0.0456756	0.148579	0.0712524	0.016397	0.0702084	0.0459873	0.0405932	0.0526603	0.123357	0.0537832	0.0560951	0.0468971	0.0249688	0.0597901	0.137878	0.0886207	0.122538	0.141209	0.104244	0.0203369	0.171274	0.0737781	0.0336014
	137.886	0.06694	0.0662868	0.038765	0.195081	0.0718487	0.0136782	0.154562	0.0726959	0.0984986	0.118242	0.0633148	0.0343062	0.0675786	0.0538791	0.142656	0.0705036	0.0289705	0.0786781	0.0638163	0.0601937	0.0422452	0.154198	0.0626605	0.0612947	0.00190381	0.0182163	0.0567329	0.145103	0.0968587	0.112521	0.157037	0.122523	0.00737087	0.193438	0.0663329	0.0117173
	139.843	0.0603609	0.0563085	0.0256024	0.208997	0.0803354	0.0245886	0.158972	0.0789725	0.103966	0.122079	0.0584832	0.0254784	0.0679314	0.0588522	0.155214	0.0788039	0.053714	0.0793079	0.0658007	0.0600431	0.0320335	0.165719	0.0829584	0.0532268	0.0125026	0.0351528	0.047326	0.139903	0.0873464	0.117836	0.150231	0.115223	0.0140274	0.198428	0.0629276	0.0182932
	141.8	0.0639686	0.0512249	0.0530541	0.20806	0.0819976	0.0247656	0.158405	0.0912909	0.0920235	0.134849	0.0743766	0.0306239	0.0513966	0.0680048	0.156934	0.0795304	0.0430975	0.0778708	0.0918163	0.0387757	0.0492795	0.139855	0.0847921	0.0779557	0.0244868	0.0348236	0.0579493	0.14683	0.0779866	0.102126	0.157838	0.0900804	0.0287809	0.182684	0.0386471	0.0305759
	143.757	0.0732622	0.0581279	0.0478673	0.188097	0.0788779	0.0287215	0.164334	0.0858138	0.0899961	0.139614	0.0801036	0.0264872	0.0582357	0.0903258	0.152821	0.0677219	0.0405762	0.0772106	0.0846352	0.0594144	0.0428388	0.149414	0.0968208	0.0703032	0.0137917	0.0288866	0.0648758	0.127084	0.0810223	0.0768306	0.16147	0.105578	0.0423704	0.187229	0.0295382	0.018452
	145.714	0.0753666	0.0764476	0.0453755	0.192611	0.0846859	-0.00305248	0.167807	0.088388	0.1021	0.136526	0.0952835	0.0212666	0.0652846	0.115084	0.145795	0.0624837	0.0261696	0.0727182	0.0843671	0.0454015	0.0276541	0.14223	0.0947542	0.0596342	0.0188793	0.0480038	0.0797245	0.107873	0.0854933	0.0765962	0.17287	0.059648	0.0642043	0.175995	0.0497745	-0.00447171
	147.671	0.0825225	0.103862	0.058443	0.181219	0.0870311	0.00152907	0.162324	0.110288	0.10258	0.119273	0.12361	0.0256622	0.0838927	0.118624	0.145829	0.0452822	0.0480429	0.0795171	0.097068	0.063557	0.0448916	0.139383	0.0897612	0.0470652	0.0343857	0.0578195	0.101025	0.0957318	0.0797136	0.0937383	0.147655	0.0815945	0.0652141	0.155094	0.0534902	0.0165275
	149.629	0.0689844	0.107555	0.0697746	0.179349	0.0962657	0.00427252	0.155843	0.108581	0.104795	0.116264	0.118308	0.0227212	0.0789584	0.137021	0.145908	0.0573693	0.0422503	0.0748987	0.117728	0.0576992	0.0408073	0.139153	0.08894	0.0502909	0.0413671	0.0762313	0.100827	0.0827573	0.085203	0.0993538	0.136914	0.0748447	0.0894811	0.140434	0.0581207	0.0356911
	151.586	0.045049	0.117887	0.0678411	0.173135	0.0736143	0.00839857	0.171324	0.0940194	0.118888	0.117169	0.124839	0.0323594	0.0757129	0.160635	0.153558	0.0714603	0.0463247	0.084465	0.122629	0.0573056	0.0509891	0.116841	0.112179	0.0557626	0.0386887	0.0971709	0.116656	0.0901657	0.0654961	0.101322	0.150763	0.0429768	0.0863193	0.129555	0.0334172	0.0425341
	153.543	0.0688894	0.130389	0.0831359	0.179948	0.0739183	0.00897312	0.165449	0.0848386	0.125075	0.124229	0.106409	0.0404285	0.0850727	0.16238	0.167395	0.0795568	0.0417394	0.0789863	0.145877	0.0619056	0.0550789	0.104583	0.0997265	0.0519579	0.0711798	0.106975	0.117269	0.0887153	0.0524	0.10555	0.137211	0.0406568	0.0641948	0.112121	0.0278949	0.0519849
	155.5	0.0624953	0.147998	0.0891734	0.192487	0.0943169	0.0193022	0.167647	0.0906086	0.120685	0.127652	0.0996036	0.0392101	0.0577547	0.169371	0.169604	0.0887375	0.0348071	0.0597436	0.139631	0.065401	0.053082	0.102248	0.0695618	0.053695	0.0481027	0.105351	0.123199	0.106577	0.0614706	0.108497	0.127417	0.0225416	0.0620157	0.106193	0.0384676	0.055175
	157.457	0.0464109	0.181433	0.103462	0.192882	0.0981381	0.0365778	0.162665	0.106816	0.126765	0.128679	0.0912233	0.0101685	0.0437133	0.171	0.177715	0.090937	0.0465234	0.0461	0.150821	0.0532238	0.0741189	0.0883565	0.0700109	0.0612897	0.0463609	0.111568	0.131904	0.118561	0.0850826	0.113951	0.128721	0.0582522	0.0359581	0.114018	0.0362685	0.0568811
	159.414	0.0647422	0.19895	0.115312	0.196596	0.0983915	0.0490936	0.143105	0.100206	0.140706	0.128126	0.106541	0.0283572	0.0553225	0.177248	0.184006	0.0780317	0.0394116	0.0490287	0.164572	0.025681	0.0953052	0.115864	0.0545587	0.0696557	0.0569965	0.110957	0.109123	0.125727	0.0875844	0.100162	0.115349	0.0619632	0.0464119	0.101869	0.0433022	0.0557089
	161.371	0.0790207	0.225075	0.118123	0.200289	0.101371	0.0532397	0.11516	0.109173	0.143411	0.12724	0.132564	0.0420552	0.0644094	0.172613	0.194441	0.0809445	0.0449734	0.0421282	0.162646	0.0389253	0.115677	0.11482	0.0582067	0.0648676	0.0508521	0.113822	0.115307	0.135429	0.091619	0.0864431	0.102713	0.0823843	0.0795847	0.0847282	0.044742	0.0580936
	163.329	0.0733753	0.230525	0.128365	0.196242	0.11337	0.0489353	0.0925395	0.107695	0.127459	0.120558	0.126635	0.0462203	0.0782842	0.16181	0.200134	0.0652072	0.0264928	0.0277714	0.156427	0.0287811	0.116129	0.117179	0.0547868	0.0658765	0.0466053	0.108048	0.0993936	0.140436	0.0979582	0.0998146	0.108317	0.095752	0.109776	0.102334	0.0592213	0.076163
	165.286	0.0729867	0.224746	0.122981	0.186158	0.118939	0.0498332	0.0841425	0.11442	0.127846	0.104023	0.109209	0.0459514	0.0694573	0.160534	0.199536	0.0509816	0.0310758	0.0303179	0.152155	0.0225176	0.121917	0.136332	0.0482108	0.0741927	0.0601789	0.0981247	0.0884558	0.1222	0.113279	0.100581	0.0859749	0.108131	0.111887	0.11115	0.0525311	0.0700593
	167.243	0.0811049	0.227363	0.139911	0.177461	0.106734	0.05742	0.0672626	0.110579	0.111714	0.0884845	0.116098	0.0445819	0.0565339	0.145788	0.200414	0.046159	0.0369987	0.0220006	0.148284	0.0246644	0.12166	0.154468	0.043426	0.079319	0.0627775	0.0687686	0.0812672	0.114773	0.113103	0.102645	0.0685516	0.112021	0.125776	0.111331	0.05778	0.0728059
	169.2	0.0941659	0.218702	0.145316	0.184765	0.129606	0.0694135	0.075585	0.11552	0.103862	0.0737443	0.110652	0.0615323	0.0560009	0.131083	0.196752	0.0457018	0.0235647	0.0184708	0.148406	0.0235355	0.114351	0.156817	0.0419565	0.0718525	0.0533068	0.0618745	0.0839486	0.111111	0.123457	0.0951943	0.0646316	0.105336	0.140168	0.105433	0.0725175	0.0673512
	171.157	0.0800241	0.211156	0.14586	0.182917	0.138307	0.0574092	0.0883649	0.12035	0.0632353	0.0822781	0.0911216	0.0574181	0.0370939	0.120024	0.191347	0.0328786	0.037963	0.0201038	0.134884	0.00977916	0.114435	0.146903	0.0271521	0.0789758	0.0387447	0.0660285	0.0706214	0.0980031	0.124129	0.0771123	0.0614697	0.0943285	0.128999	0.127248	0.0590987	0.0546998
	173.114	0.0481094	0.197882	0.133938	0.162577	0.132685	0.077181	0.0879355	0.130435	0.0476402	0.0755283	0.101735	0.0602288	0.0280567	0.109523	0.168567	0.0220204	0.0248985	0.014401	0.125715	0.0148	0.10363	0.163755	0.00869761	0.0673441	0.0246474	0.0526663	0.0775246	0.0892213	0.100688	0.0628694	0.0443194	0.0994197	0.112306	0.114405	0.0695774	0.047807
	175.071	0.0615129	0.161384	0.125144	0.164895	0.131608	0.0761242	0.09781	0.108724	0.0520984	0.0699163	0.0987733	0.0686241	0.0297143	0.0957992	0.146666	0.00475606	0.0177459	0.00708225	0.0893209	0.00518379	0.0854424	0.16136	0.0369902	0.0656263	0.00643069	0.0459033	0.076569	0.0792787	0.0801903	0.0559125	0.0453095	0.104968	0.0880113	0.116677	0.054338	0.0465325
	177.029	0.0722522	0.139077	0.127698	0.157252	0.123387	0.0646058	0.11198	0.112349	0.0154972	0.0681974	0.0918327	0.041917	0.0392913	0.0874518	0.132986	0.00219257	0.0155092	-0.00316022	0.0769666	0.0259301	0.0888372	0.145556	0.0398594	0.0566801	0.0282599	0.057796	0.0592142	0.0876961	0.0775871	0.0483742	0.0408289	0.0934944	0.0845367	0.125083	0.06212	0.0473722
	178.986	0.0707237	0.122984	0.123322	0.138006	0.112097	0.0625688	0.133292	0.127204	0.0299898	0.0663726	0.0822961	0.0349202	0.0435657	0.0917071	0.108796	0.0070057	0.0209964	0.00316389	0.066286	0.00542704	0.0774495	0.127554	0.0428638	0.0495937	0.0193742	0.0512381	0.0592585	0.0804438	0.0678563	0.0366229	0.0430865	0.0914374	0.0896419	0.125959	0.0500838	0.0436088
	180.943	0.0803141	0.0991363	0.119054	0.110431	0.0996164	0.0545763	0.148264	0.110392	0.0518233	0.0742236	0.0801661	0.0412891	0.0482487	0.0763159	0.110275	0.0133988	0.0152526	0.0133698	0.0556937	-0.0100375	0.0638706	0.108035	0.0463753	0.0457221	0.0274434	0.0458204	0.0725967	0.0566704	0.0598397	0.0308501	0.0651287	0.0877378	0.0798087	0.140208	0.0284577	0.0457003
	182.9	0.0569185	0.0855841	0.10989	0.111175	0.0919281	0.0569143	0.176011	0.0945989	0.0573945	0.0845703	0.0730419	0.0322581	0.046546	0.0781851	0.0880034	0.0177977	0.00480545	0.0301292	0.0423187	-0.0140314	0.0588174	0.106144	0.0527193	0.0421924	0.0445042	0.0384342	0.0574462	0.0671156	0.0608568	0.0132973	0.0658602	0.0759528	0.0946172	0.14265	0.041157	0.0484492
	184.857	0.0716015	0.0767479	0.0945488	0.103358	0.0886872	0.0511398	0.177878	0.0892094	0.0555583	0.0986653	0.069824	0.0263668	0.0456127	0.07564	0.0853464	0.0273481	0.008273	0.0372273	0.0495036	0.0189504	0.0534979	0.100125	0.0622458	0.043092	0.0545483	0.0300873	0.0694725	0.061053	0.0535587	0.028664	0.0659471	0.0479944	0.0774547	0.11897	0.0396674	0.035723
	186.814	0.0733922	0.0706876	0.0984502	0.0750611	0.0722136	0.0544675	0.191407	0.0868014	0.0558262	0.0975454	0.079545	0.0369219	0.0371969	0.062734	0.0826933	0.0317471	-0.000306629	0.0291619	0.0675489	0.0221938	0.0548744	0.0746991	0.0614568	0.0356364	0.0515695	0.0446508	0.068894	0.0604733	0.0589771	0.0319849	0.0836691	0.0491756	0.0621245	0.126377	0.0277328	0.0547812
	188.771	0.0874832	0.0781992	0.090923	0.0589779	0.075213	0.0483215	0.187684	0.0691066	0.055173	0.0942844	0.0865387	0.0467055	0.0485816	0.0616478	0.0593788	0.0303394	-0.00211363	0.0396933	0.0731361	0.00574573	0.0454068	0.070311	0.0760579	0.0391766	0.0463257	0.0432857	0.063596	0.0559522	0.0538807	0.0306149	0.105178	0.0495049	0.0551049	0.11644	0.0361085	0.0455576
	190.729	0.0765709	0.0851948	0.0875838	0.0352356	0.0729161	0.0109667	0.180769	0.0611975	0.0554748	0.0894711	0.0929643	0.0379727	0.049955	0.0531881	0.0749029	0.0216431	-0.0113342	0.0575703	0.0844446	0.00940016	0.024111	0.0649116	0.0723729	0.042579	0.0542065	0.0410155	0.0658693	0.0701713	0.047792	0.0412187	0.103104	0.0764	0.0685883	0.100494	0.0390708	0.0453767
	192.686	0.0873192	0.0980069	0.0696613	0.0607748	0.0540898	0.0183434	0.174443	0.059071	0.0667943	0.0949226	0.0672157	0.0399451	0.0439959	0.0526061	0.0751725	0.0281457	0.00606357	0.0693115	0.0801066	0.0308151	0.0118257	0.0748146	0.0697472	0.0388028	0.0389735	0.0503383	0.0627157	0.0711039	0.0582009	0.0549473	0.0988323	0.0756901	0.0635349	0.102207	0.0380283	0.0407965
	194.643	0.0840864	0.115015	0.0577341	0.0531816	0.0661499	0.0201745	0.174062	0.0577112	0.0852986	0.0821071	0.0717393	0.0483875	0.0257498	0.0444316	0.0644873	0.0338527	0.0150454	0.0586917	0.0933353	0.0249548	0.0378321	0.0736624	0.073592	0.0482518	0.0333522	0.0551973	0.0560389	0.0669227	0.0611657	0.0584554	0.10789	0.0706314	0.0480236	0.0969392	0.0448647	0.0450867
	196.6	0.0688032	0.113644	0.0607141	0.0605544	0.0619119	0.0123544	0.158254	0.0440646	0.0786361	0.0809033	0.0851692	0.0469895	0.02504	0.0481154	0.0588795	0.0248888	0.00163838	0.060488	0.0984966	-0.006095	0.039609	0.0876869	0.0566614	0.0377772	0.0357271	0.0680749	0.070139	0.0597865	0.0625278	0.0374139	0.0974105	0.0744131	0.0471141	0.0932632	0.0463066	0.0443899
	198.557	0.072488	0.116193	0.0577845	0.0614811	0.0311042	0.0102092	0.145234	0.0528899	0.0787417	0.0815857	0.0884499	0.0346828	0.0322259	0.0634741	0.0516623	0.0432114	-0.00331334	0.0508997	0.0954297	-0.00148893	0.0310794	0.0733273	0.0552485	0.0393551	0.0125225	0.0727567	0.0631257	0.0736378	0.0526543	0.0513817	0.107932	0.0691307	0.0569834	0.113213	0.0511586	0.0334815
	200.514	0.053339	0.13384	0.0319534	0.0619067	0.0170512	0.00702709	0.117145	0.0315723	0.0767551	0.0731708	0.065104	0.0385047	0.0290137	0.041938	0.0537588	0.0451438	-0.00202619	0.0668255	0.0978067	0.0167951	0.0195576	0.0601848	0.0643042	0.0313364	0.0342636	0.0718964	0.0583146	0.0694789	0.0529428	0.0615421	0.123858	0.0735928	0.0622528	0.124385	0.0580588	0.0547398
	202.471	0.0659843	0.124251	0.0186735	0.0639367	0.0323765	0.0340405	0.105668	0.0126199	0.0862119	0.0620203	0.0543488	0.0268428	0.0165601	0.0388353	0.052945	0.0587665	-0.00243761	0.0685409	0.0812704	0.0277841	0.0346014	0.0706212	0.0452574	0.0186308	0.0346493	0.0626315	0.0836684	0.0639729	0.0650767	0.0740153	0.0966866	0.0871284	0.0711156	0.109563	0.0626172	0.054155
	204.429	0.0635522	0.117417	0.018447	0.0607333	0.0028882	0.0474332	0.0979051	0.0203946	0.0904224	0.0663182	0.0852681	0.0408557	-0.00401371	0.061581	0.0522793	0.0532881	0.0172152	0.064793	0.0680046	0.0393627	0.0278815	0.0788484	0.0480388	0.0155299	0.0136211	0.0549885	0.0882909	0.0626629	0.083776	0.0747393	0.09256	0.0727933	0.0710186	0.104799	0.0590931	0.0518102
	206.386	0.0700317	0.115379	0.0101184	0.0577069	0.0199586	0.047378	0.0880325	0.0161806	0.0759764	0.0770186	0.0960642	0.0580518	-0.00522093	0.0470308	0.0413772	0.0464805	0.0311177	0.0725855	0.0656074	0.030001	0.0291515	0.087445	0.0628508	0.0172703	0.015544	0.0608191	0.0959659	0.0643415	0.0931784	0.0831427	0.0841292	0.0735567	0.0493248	0.113856	0.0418704	0.0432228
	208.343	0.0763413	0.117488	0.0214444	0.0727143	0.011917	0.0353484	0.0775624	0.0035854	0.0764535	0.0736707	0.120442	0.0397303	-0.00810222	0.0526652	0.0403765	0.053118	0.0265952	0.075773	0.0553147	0.0175857	0.0410671	0.0745183	0.0680005	0.0372096	0.0360585	0.0595857	0.111459	0.080329	0.100141	0.0848907	0.0744404	0.0733567	0.030116	0.105887	0.0431568	0.047102
	210.3	0.0626014	0.112099	0.0250878	0.0740665	0.0116382	0.0527296	0.0699116	0.0291345	0.0799913	0.0559708	0.113172	0.038185	-0.010696	0.0526137	0.0352815	0.0531914	0.0158191	0.0758482	0.0499955	0.0252274	0.0328855	0.0662081	0.0533429	0.0459231	0.0298368	0.0426726	0.107683	0.0820879	0.0963995	0.0880885	0.0631852	0.0733365	0.0326572	0.104464	0.0626151	0.0499039
	212.257	0.0400599	0.0910552	0.0252181	0.0684985	0.0279215	0.0442562	0.0624628	-0.000247686	0.0832155	0.0763244	0.120694	0.0621416	0.00171201	0.0394265	0.032412	0.0407669	0.0383292	0.0654113	0.0429895	0.0251863	0.0298874	0.0654101	0.0572317	0.0357607	0.0189495	0.0517916	0.0996117	0.0670564	0.118341	0.0894807	0.058556	0.0588553	0.0180779	0.096895	0.065745	0.0401082
	214.214	0.0352391	0.0756234	0.0262253	0.0765713	0.041969	0.0355228	0.0559033	0.0326848	0.0772481	0.0731127	0.116344	0.0406313	0.0111401	0.0283473	0.0354552	0.0480975	0.0462431	0.0545925	0.0481227	0.0275879	0.0264553	0.0585133	0.0653116	0.0343239	0.0347498	0.064781	0.118125	0.0646098	0.0952355	0.0938932	0.0639751	0.0536546	0.00977279	0.0807223	0.0664055	0.0615057
	216.171	0.0399986	0.0790391	0.0450438	0.0574324	0.0400874	0.0323873	0.0359287	0.037328	0.0684571	0.0687913	0.120879	0.033653	0.0103788	0.0190353	0.0302148	0.0376039	0.0244868	0.0568284	0.0509624	0.0196232	0.0209407	0.0589619	0.0731005	0.011745	0.0360451	0.0465861	0.101375	0.0552586	0.0769481	0.0915872	0.0562712	0.0503659	0.0203975	0.0897771	0.0636414	0.0454256
	218.129	0.0303554	0.076465	0.0536569	0.0414935	0.0472599	0.0314207	0.058017	0.0132329	0.0719096	0.0699382	0.117936	0.0394696	0.0203031	0.0227776	0.0227971	0.0390274	0.0325967	0.0542187	0.0397254	0.025819	0.0405177	0.0519741	0.0808728	0.0048936	0.0366092	0.0367266	0.104289	0.049108	0.0811828	0.0804293	0.0406049	0.0291628	0.0208869	0.0739141	0.0704029	0.0491847
	220.086	0.0302328	0.0693614	0.0329598	0.0256194	0.0503975	0.0518715	0.0697049	0.012882	0.0737945	0.0554168	0.0972028	0.0543417	0.0256206	0.0173837	0.00256782	0.0352425	0.0286949	0.0569202	0.0371057	0.0408436	0.0383454	0.0518174	0.0618227	0.00712185	0.0604064	0.0330019	0.0885536	0.0377775	0.0814268	0.055585	0.0441558	0.0422746	-0.00048042	0.0679444	0.0608779	0.0364351
	222.043	0.0284508	0.07127	0.0329226	0.0492021	0.0694514	0.0571123	0.0695654	0.0237584	0.0780546	0.0587698	0.0963627	0.0430696	0.0316269	0.0158367	0.0103204	0.0330988	0.0251789	0.0388095	0.0484347	0.0535058	0.025619	0.0524165	0.0607759	-0.00620115	0.0445011	0.0342728	0.0716635	0.0335599	0.0692614	0.0515162	0.0532838	0.0429446	0.0367692	0.0712699	0.0624034	0.0245526
	224	0.0295523	0.0675969	0.0337361	0.0642511	0.0696278	0.0512351	0.0898983	0.0359921	0.0718319	0.0378303	0.102802	0.0490351	0.0316531	0.0278766	0.0166831	0.0315195	0.0292799	0.0423274	0.0563347	0.0337563	0.0500408	0.0500527	0.060202	0.0258291	0.0365716	0.0419552	0.0705385	0.0330889	0.0603501	0.0406061	0.0534771	0.0481131	0.0309192	0.0777869	0.0524953	0.0217991
	225.957	0.0286446	0.0485025	0.0400408	0.0744498	0.073748	0.0360891	0.0932973	0.0177701	0.0732299	0.0338181	0.107847	0.0532589	0.0450732	0.0134279	0.00779149	0.0193149	-0.00899824	0.0410618	0.0558619	0.0286026	0.0349483	0.0556499	0.0406929	0.0212314	0.0336905	0.0427263	0.066667	0.0287568	0.0452324	0.0303393	0.0579069	0.0245314	0.0417827	0.0539736	0.0513816	0.00329217
	227.914	0.0345363	0.0623884	0.0404459	0.0631443	0.0773583	0.0291222	0.0778348	0.0119136	0.0734188	0.0308684	0.103855	0.0462325	0.0580757	0.00719722	0.00634459	0.00839359	0.0135708	0.0401444	0.0394278	0.0318575	0.038146	0.0575349	0.0582986	0.0120545	0.0457759	0.0244532	0.0662533	0.0264041	0.0385082	0.0528281	0.0556973	0.0301241	0.0375442	0.0574544	0.0528082	0.0126467
	229.871	0.0460718	0.0738201	0.0299208	0.0625639	0.057581	0.0264286	0.0852614	0.0170663	0.0789763	0.0317575	0.120145	0.0346425	0.0585887	0.0168188	-0.00812939	0.0149031	0.0243336	0.0313338	0.0329591	0.0338448	0.0357648	0.0443082	0.0605897	0.00831388	0.0368786	0.0230398	0.0468826	0.0427668	0.057192	0.0514634	0.0464734	0.0435554	0.0329369	0.0702904	0.034912	0.0136445
	231.829	0.0351181	0.0622051	0.0266694	0.0579842	0.0620861	0.0209132	0.07494	0.0321699	0.0781044	0.0351968	0.134179	0.0406729	0.0609585	0.0289339	0.00427584	0.00467847	0.0185764	0.0407722	0.0215835	0.0409835	0.0244387	0.0352693	0.055935	0.0133237	0.023992	0.0210027	0.0564124	0.0417522	0.0366492	0.0474088	0.0558115	0.0341961	0.0195756	0.0560677	0.0405965	0.0020855
	233.786	0.016814	0.0666499	0.0422225	0.0705421	0.0766679	0.0221402	0.0711897	0.0299459	0.0725332	0.0348283	0.111441	0.0580043	0.0595971	0.0258108	0.0311075	0.00466697	0.0097819	0.0535571	0.0386362	0.0634757	0.0324999	0.0375832	0.0347237	0.0208521	0.0407336	0.0127739	0.0694279	0.0439209	0.0357717	0.0439632	0.0814461	0.026069	0.0190814	0.0625352	0.0427283	0.00668666
	235.743	0.0261122	0.0611276	0.0318997	0.0711793	0.0773825	0.0248706	0.0777375	0.0339637	0.0882496	0.0382571	0.11676	0.0213676	0.0608656	0.0320038	0.0345712	0.016712	0.00771272	0.0349616	0.052899	0.0559041	0.0262755	0.0230347	0.0250067	0.021646	0.0489279	0.0225537	0.0528994	0.0313442	0.0455621	0.0444155	0.0677564	0.0224512	0.0120188	0.070223	0.033137	0.0114639
	237.7	0.0248544	0.0540114	0.0244847	0.0637365	0.0767665	0.0166145	0.0810984	0.0346691	0.0904579	0.0414363	0.100717	0.0422445	0.0533286	0.0524008	0.037072	0.0315726	-0.0115587	0.0314411	0.073235	0.0592278	0.0183132	0.0404282	0.0439607	0.0311504	0.0410994	0.0145614	0.0411225	0.0449349	0.0243903	0.0311494	0.0673137	0.0214921	0.0200524	0.0667005	0.0354979	-0.00122727
	239.657	0.037947	0.0528738	0.0225641	0.0660688	0.075952	0.0110788	0.0698823	0.0222726	0.0758171	0.0444737	0.0777582	0.0349263	0.0460441	0.0251071	0.0440285	0.0303963	-0.0293051	0.0484431	0.0643971	0.0458175	0.0288704	0.0448117	0.0372637	0.0420538	0.00483653	-0.0160435	0.0455428	0.0440802	-0.000656688	0.0473091	0.0771268	0.0140057	0.0344483	0.0765298	0.0384773	0.00529455
	241.614	0.0361365	0.0573812	-0.00146408	0.0725925	0.0794977	0.0157912	0.0496808	0.0271362	0.0689251	0.0550951	0.0734951	0.0011847	0.0426791	0.0170747	0.0380436	0.0374373	-0.0109127	0.0464144	0.0553368	0.0631378	0.00987011	0.0313656	0.0288432	0.0315166	0.033939	-0.0148078	0.031371	0.0579895	0.00360305	0.0397646	0.0671373	0.000676379	0.0328573	0.0765292	0.0407538	0.0147955
	243.571	0.0412458	0.04926	0.0166466	0.0625788	0.0736771	0.0179631	0.0554378	0.000459529	0.0784662	0.0511342	0.0646388	0.00272895	0.0366857	0.0253664	0.0363872	0.0469882	-0.0423216	0.0324445	0.0715637	0.0551506	0.0353826	0.0313361	0.020009	0.0406505	0.0300053	0.0116904	0.055154	0.0610787	0.0160161	0.0356552	0.0701575	0.0131279	0.0333802	0.0776946	0.0640868	0.0210161
	245.529	0.0375376	0.0568036	0.0193863	0.0993476	0.0626032	0.0178725	0.0731154	-0.00278639	0.0710121	0.0658676	0.0710174	0.0147069	0.0419833	0.0376705	0.0243464	0.0372509	-0.0250065	0.0261386	0.0664076	0.0578591	0.0208048	0.0409605	0.0167629	0.0451007	-0.0239474	0.00990511	0.0543849	0.0411426	0.0220577	0.0396326	0.0732957	0.0107474	0.0418933	0.0541948	0.0620627	0.0034321
	247.486	0.0249462	0.0774528	0.0152962	0.0905114	0.0650558	-0.00134879	0.0762275	0.0238344	0.0596694	0.0753719	0.0646001	0.0151575	0.0311286	0.0457868	0.0245273	0.0449355	0.00344447	0.0278923	0.0603923	0.0623691	0.0230244	0.0319776	0.0510446	0.0416942	-0.0103403	0.0156661	0.0589583	0.0511617	0.0138685	0.0379096	0.0616575	0.010274	0.0397512	0.0699444	0.0489819	0.0146855
	249.443	0.0102492	0.076566	0.00791561	0.0733134	0.0609267	0.00664023	0.064921	0.0286352	0.0565106	0.0846198	0.0480097	0.00956372	0.0271304	0.0277966	0.0182535	0.0655271	0.00384876	0.02888	0.0786643	0.0665922	0.0306724	0.028313	0.0522476	0.0456888	0.0183187	0.00684003	0.0483253	0.0431211	0.0463569	0.0331266	0.0583761	0.0318871	0.0302725	0.0610336	0.0482986	0.0244837
	251.4	0.0154053	0.0623487	0.0079632	0.0956506	0.0665903	0.0286371	0.0689773	0.0262554	0.0477062	0.0770147	0.0475572	0.0179306	0.02833	0.0196688	0.0300987	0.0720574	0.0168371	0.0287491	0.0706373	0.0653116	0.0266629	0.0638511	0.0461944	0.0338683	0.0305911	-0.0244697	0.0444405	0.0424497	0.0376845	0.0404316	0.0497653	0.0157296	0.0248367	0.0351738	0.0520559	0.00145582
	253.357	0.0174329	0.0561123	-0.00898132	0.100464	0.0584924	0.0313131	0.0800652	0.0134544	0.0479251	0.0624944	0.0512663	0.0117656	0.0237056	0.0181254	0.0280767	0.051155	0.00788389	0.0352853	0.0671599	0.0635037	0.015141	0.0589183	0.0382745	0.037701	0.0246579	-0.024229	0.0630188	0.0501391	0.048433	0.0562824	0.0588807	0.0278696	0.0123178	0.0346234	0.0450294	0.0128193
	255.314	0.0179207	0.0592256	0.00633052	0.091185	0.0438579	0.004182	0.0864665	0.0126747	0.0404594	0.0690625	0.0376251	0.0199185	0.0288131	0.0254591	0.0361692	0.0614045	-0.00727056	0.0426636	0.0556085	0.0614284	-0.00221917	0.0641286	0.0370738	0.0414147	0.0143874	0.00236227	0.0606253	0.0499048	0.0507602	0.0644728	0.043429	0.0264419	-0.00759877	0.0529012	0.0459743	0.00716276
	257.271	0.0030091	0.0620993	0.0192593	0.100447	0.0367143	0.0197235	0.0725018	0.0222491	0.0249429	0.0675938	0.0451362	0.0182869	0.0425135	0.00542942	0.0347254	0.0507503	-0.0113591	0.0409755	0.0458378	0.0486016	-0.00854003	0.0889671	0.0320423	0.0346819	0.0289802	0.00365435	0.0528551	0.0475307	0.0556326	0.0396885	0.0447327	0.0276327	0.0202428	0.0460796	0.0448971	-0.00213674
	259.229	0.00544068	0.0542706	0.0383662	0.0948104	0.0418587	0.0270758	0.076408	0.030435	0.0244014	0.0649226	0.0421168	0.0325098	0.0570539	-0.00359993	0.0400082	0.0441984	-0.00268254	0.0473693	0.0438977	0.0499259	-0.00245712	0.10224	0.043075	0.0354555	0.0241623	-0.00252791	0.0689633	0.0590512	0.0382216	0.0265291	0.0482099	0.0427527	-1.31167e-05	0.0463375	0.0382856	-0.00113563
	261.186	0.0118654	0.0633183	0.0614617	0.0683024	0.0384707	0.0279284	0.0687228	0.0299396	0.000587974	0.0591108	0.0560537	0.0378934	0.0494139	0.00881357	0.025325	0.0531508	-0.0107011	0.0522096	0.0283849	0.0615711	-0.0143652	0.0813081	0.0284845	0.0471053	0.0177664	-0.00165991	0.0781717	0.0514628	0.0527166	0.0280085	0.0502838	0.0239145	0.0144453	0.0671299	0.019011	0.0184359
	263.143	0.0182764	0.040135	0.0538312	0.0642677	0.0392526	0.0358523	0.0669053	0.0298906	0.0134153	0.0635945	0.0413242	0.0301305	0.0561052	0.0155194	0.0336161	0.0484847	-0.0068896	0.0494044	0.0220642	0.0425846	-0.00231445	0.089618	0.0256058	0.0593415	0.0373903	-0.0169587	0.0947696	0.0559101	0.0510999	0.0461837	0.0407909	0.0218274	0.0202041	0.0572353	0.0355071	0.0156019
	265.1	0.012766	0.0105974	0.049208	0.0586359	0.0344434	0.0438596	0.0711824	0.0315409	-0.00182039	0.0695554	0.0532795	0.0406648	0.0636819	0.0142356	0.0380008	0.0582047	-0.000156446	0.0533218	0.04198	0.0571704	0.00936274	0.0915456	0.00629787	0.0510973	0.0328554	-0.00764343	0.0900931	0.0477429	0.0658006	0.0400039	0.0267464	0.0426686	0.0192067	0.0739361	0.0319436	0.0179111
	267.057	0.0271667	0.0182664	0.0441555	0.0612611	0.0240587	0.0386596	0.0731018	0.0143997	0.00147241	0.0757649	0.0649478	0.0280391	0.0497345	0.0318013	0.0276633	0.0609942	0.00375046	0.0469618	0.0619026	0.0505222	0.000622692	0.098309	0.0247325	0.0752003	0.0275991	0.0184572	0.0921594	0.0213353	0.0652865	0.0435006	0.0300307	0.050125	0.00138858	0.0680987	0.0373812	0.0131853
	269.014	0.0363559	0.032366	0.0570263	0.0556428	0.0239728	0.0410435	0.0630057	0.0276413	0.0298087	0.0635931	0.0610395	0.0316455	0.0426148	0.031238	0.0492096	0.0578078	-0.0191169	0.0585259	0.0495018	0.0583768	-0.0105049	0.0913194	0.0388636	0.0702605	0.0352305	0.0106217	0.0870235	0.0290107	0.0691394	0.0579798	0.0440273	0.0431813	0.0212154	0.0612877	0.0439452	4.7418e-05
	270.971	0.0286338	0.0393274	0.0559434	0.0547232	0.0239981	0.0563613	0.057454	0.0237248	0.021877	0.0631079	0.0524042	0.0336126	0.0444161	0.0339952	0.0436412	0.0487359	-0.0114467	0.0631277	0.0635135	0.0524287	-0.00164399	0.0859906	0.0315883	0.0668628	0.0409843	0.00809195	0.0993781	0.0267517	0.0680199	0.048556	0.0463577	0.0376931	0.0216908	0.0461876	0.0353763	0.00709651
	272.929	0.0203351	0.0520013	0.0608308	0.0567924	0.0093312	0.0492185	0.0754545	0.0401473	0.0411243	0.0511938	0.0440636	0.0300408	0.0452539	0.0112314	0.0454481	0.0470611	0.00513101	0.0475047	0.0513049	0.0505856	-0.0159168	0.0797183	0.0448052	0.0763899	0.0447424	0.0198679	0.103168	0.021875	0.0624287	0.0397615	0.0466345	0.0287495	0.0186364	0.0467335	0.0279911	0.0180678
	274.886	0.0345719	0.0403633	0.04707	0.064133	-0.00220032	0.0594611	0.0768505	0.0332255	0.0596681	0.0566331	0.0539183	0.045868	0.0332699	0.0228014	0.0528258	0.0549628	0.0174995	0.0534528	0.0660137	0.0450713	-0.015934	0.081757	0.0536712	0.0774793	0.0316197	0.0328657	0.126494	0.0412614	0.0314858	0.0485548	0.0461793	0.0201424	0.0105139	0.0457249	0.0232342	0.0272884
	276.843	0.026448	0.0339254	0.0357279	0.0567527	0.0152777	0.0551112	0.0755729	0.0253459	0.0585324	0.0700304	0.0371551	0.0430714	0.0493422	0.0228576	0.0625716	0.0487747	0.0136942	0.0632929	0.0615761	0.04248	0.0108794	0.0958742	0.0551459	0.0766111	0.0190924	0.0226088	0.111471	0.00107233	0.0196622	0.0354414	0.0390753	0.0400866	0.0182282	0.0224253	0.0207662	0.0197809
	278.8	0.0150246	0.0250801	0.0253639	0.0474382	-0.000870105	0.0294054	0.067543	0.0406869	0.061666	0.0607639	0.0529311	0.0507478	0.0449048	0.0491771	0.0574742	0.0395624	0.0105314	0.0499896	0.0521186	0.0393121	0.0227698	0.0960203	0.0553201	0.051315	0.0152513	0.0284084	0.103434	0.0204473	0.0357564	0.0553035	0.0352976	0.0408448	0.0361884	0.0229614	0.0198117	0.0189212
	280.757	0.0091387	0.0233086	0.0360319	0.0374702	0.00214025	0.0217178	0.084157	0.031547	0.0607273	0.0509959	0.0638098	0.0547584	0.0284332	0.0532853	0.0498308	0.0360968	0.0225578	0.0671056	0.0374076	0.0501072	0.00204446	0.0768844	0.0551154	0.0459518	0.0365021	0.0382024	0.12096	0.0209369	0.0178518	0.0606266	0.0471967	0.0471672	0.0162595	0.0559639	0.0153149	0.0291167
	282.714	0.014325	0.0205938	0.0259208	0.0423959	0.00469159	0.0320198	0.0824914	0.0211965	0.0713884	0.0449418	0.0560982	0.055929	0.0247298	0.0671495	0.0465108	0.0450314	0.0143229	0.0477421	0.0395515	0.0353245	0.0249828	0.0794618	0.065158	0.0376877	0.0208995	0.0411981	0.120489	0.0143308	0.031517	0.0718009	0.0449069	0.0549397	0.0149871	0.0514855	-0.000370832	0.0312516
	284.671	0.00991782	0.0155193	0.0345133	0.0649171	0.0190621	0.0155926	0.074308	0.0308152	0.066339	0.0419646	0.0274386	0.0580579	0.0299895	0.0663443	0.0441081	0.0369179	0.0345828	0.023824	0.0375231	0.0269477	0.00920289	0.0800514	0.0622331	0.0384512	0.0210239	0.0246209	0.135361	0.0185257	0.0405596	0.0583403	0.0409646	0.0481668	-0.0115591	0.0438363	0.00376258	0.0471824
	286.629	0.0017647	0.0318843	0.034096	0.0520331	0.0176415	0.0195228	0.066178	0.0277085	0.0573166	0.0507531	0.0286535	0.0552116	0.0294112	0.0863489	0.0267582	0.0456895	0.00993088	0.0405067	0.0228715	0.032057	0.0141634	0.0721528	0.0673892	0.0383235	0.0243592	0.024898	0.117738	0.0202152	0.0242841	0.0658547	0.00641984	0.0553423	0.0122851	0.0411262	0.00333073	0.0303621
	288.586	0.00884414	0.0382265	0.0375849	0.0464337	-0.00195143	0.0287372	0.0609514	0.0374695	0.0667212	0.0384261	0.0391161	0.0782628	0.0242742	0.0813776	0.0378652	0.0331339	0.015399	0.0441426	0.0421568	0.0441401	0.0198335	0.0362118	0.0778851	0.0297649	0.026023	0.0178478	0.0980902	0.0386261	0.0316814	0.0539791	0.032218	0.0590175	0.0302214	0.0531531	0.00423304	0.0316295
	290.543	0.0192068	0.0406343	0.0413357	0.0424469	-0.00471528	0.0257469	0.0514913	0.0335126	0.0588433	0.0334459	0.047864	0.0621087	0.0354561	0.0770329	0.038034	0.0206523	0.0217702	0.0306565	0.03942	0.0316455	0.0106102	0.0255453	0.0953701	0.0254264	0.0478718	0.0243398	0.0850234	0.0337147	0.0289329	0.0380798	0.0393208	0.0229162	0.0443954	0.0523725	-0.0129875	0.0311416
	292.5	0.00907206	0.0292231	0.0489966	0.0472242	0.017766	0.0345089	0.0455333	0.0104831	0.0391247	0.0275961	0.0540009	0.0576841	0.039031	0.0749431	0.0387159	0.0269686	0.0148489	0.0265312	0.0287039	0.0252873	0.019796	0.0266122	0.0805515	0.0212493	0.0253656	0.00757167	0.0903929	0.0315475	0.0107756	0.0386273	0.0307219	0.0048866	0.0252043	0.0639433	-0.0105824	0.0141491
	294.457	0.0304304	0.0426661	0.0313133	0.0625245	0.0324408	0.0354364	0.0472265	0.0107007	0.0426697	0.0268988	0.0438097	0.0530575	0.0240054	0.0518738	0.0429854	0.0171229	0.0280276	0.0373022	0.028789	0.0159278	0.0181798	0.0107504	0.0728164	0.0367215	0.034532	0.0188923	0.078633	0.0286588	0.0256321	0.0007306	0.0120791	-0.01206	-0.0066976	0.0684641	0.00596575	0.0176291
	296.414	0.00136619	0.024486	0.0333115	0.0585693	0.00455997	0.0251282	0.0191878	0.00267528	0.0496317	0.0159831	0.0503312	0.029757	0.024885	0.0398654	0.00957527	0.0122502	0.0104564	0.0487089	0.0252982	0.0255611	0.00720389	0.0199254	0.0736635	0.031252	0.0443994	0.0299792	0.0689968	0.0227207	0.0225947	0.0206096	0.0135861	0.00157514	-0.0170873	0.0681464	0.00454775	0.0243365
	298.371	0.0191744	0.0268301	0.0376898	0.0541169	0.0172754	0.0393859	0.0263632	-0.0161597	0.0545669	0.0178937	0.0547313	0.0204064	0.0276852	0.0596569	0.00718094	0.0116934	0.0241377	0.0626276	0.0141917	0.0277642	-0.0231006	0.0133217	0.0566641	0.0265882	0.00901407	0.0204657	0.0871929	0.0257904	0.0182003	0.0128366	0.0118772	-0.00795666	-0.0145619	0.0808741	-0.000347977	0.00981708
	300.329	0.031396	0.0489021	0.030025	0.0268577	0.0261375	0.0261343	0.0244459	0.00763926	0.058722	0.0151398	0.0630265	0.000343212	0.0341891	0.0503741	0.0409049	0.0154846	0.0228602	0.0653355	0.0273623	0.0148118	-0.0151571	0.0189321	0.0632264	0.0350325	0.0153098	0.0189392	0.0711268	0.041058	0.0130043	0.00609236	0.0180104	0.0235392	0.020674	0.0619252	0.00744913	-0.00585263
	302.286	0.0139891	0.0421551	0.0163978	0.0581061	0.029569	0.0050644	0.00728904	0.0141093	0.0491283	0.0328854	0.0505548	-0.00587032	0.0243037	0.0392467	0.0514722	0.0073619	0.035807	0.0515025	0.034154	0.0287641	-0.0134591	0.0143663	0.0497653	0.0293942	0.0201593	0.024637	0.05524	0.0195835	0.0332549	0.0153305	0.0259818	0.0228827	0.0367069	0.0589337	0.00622193	0.00402393
	304.243	0.0080751	0.0307696	0.0246056	0.0507725	0.0465687	0.0114551	0.0185523	0.0189461	0.0730785	0.0280325	0.0502176	-0.0115014	0.0153971	0.0385467	0.0166621	0.0249854	0.0440177	0.0467952	0.0252321	0.0288783	-0.0144055	0.0265465	0.0522117	0.0113929	0.0301797	0.0301084	0.0550998	0.0159409	0.0547914	0.0168779	0.0219514	0.00285137	0.0352659	0.0758828	0.0215782	0.000147542
	306.2	-0.00385789	0.0332706	0.0233055	0.0254709	0.0383702	0.0195612	-0.000953267	0.0234312	0.0606589	0.0423446	0.0418898	0.0291682	0.0147121	0.0298118	0.0124121	0.0199923	0.0296998	0.0248312	0.00836137	0.034472	0.0052842	0.0241424	0.0480709	0.0183873	0.0234829	0.035458	0.0319048	0.0498501	0.0287544	0.0242773	0.0128516	0.0425508	0.0303448	0.059774	0.0294347	0.0203148
	308.157	0.00794127	0.0310205	0.034495	0.036859	0.0338911	0.0208194	0.00597662	0.0333716	0.0517024	0.0533453	0.0383762	0.0183106	0.0172663	0.033468	0.00561416	0.0331976	0.0393674	0.031422	0.0266415	0.0366621	-0.00526551	0.00682718	0.0460885	0.0249707	0.018027	0.022879	0.0394183	0.0463618	0.0248447	0.0374291	0.0232118	0.051049	0.0189595	0.0637108	0.0243679	0.0132531
	310.114	0.0141562	0.0283875	0.0459139	0.0392283	0.0251562	0.0223281	0.00354672	0.0298208	0.0545987	0.0467945	0.02529	0.00995316	0.0127213	0.040167	-0.0254427	0.0410759	0.0454761	0.0376965	0.0128734	0.023927	-0.0142473	0.0111113	0.0618627	0.0375765	0.00917346	0.0204534	0.0354341	0.0383997	0.0236106	0.0509181	0.0233204	0.0364302	0.01117	0.0562612	0.0218012	-0.00210199
	312.071	0.0280638	0.0215811	0.0267453	0.0180433	0.0282641	0.0425861	0.0209828	0.0150519	0.0389715	0.0259185	0.0324433	-0.00245073	0.02001	0.0491673	-0.040744	0.0253196	0.0252776	0.0210247	0.00789769	0.0164788	-0.0063255	0.00387362	0.0674772	0.0304714	0.0157962	0.0229351	0.0514073	0.0399201	0.0332439	0.0593451	0.0241407	0.0312292	0.0219223	0.0601293	0.0128292	-0.00929941
	314.029	0.0483092	0.0337128	0.0431528	0.0508275	0.0248791	0.0532589	0.037599	0.0175956	0.034905	0.03874	0.0339099	0.00479857	0.0148012	0.0354043	-0.0182946	0.0229529	0.0228595	0.0294992	0.0182459	0.00646569	0.0185272	0.00395076	0.0595862	0.0338034	0.00954062	0.000736944	0.0539575	0.0341614	0.0300755	0.0616705	0.00792926	0.0263185	0.00999232	0.0674131	0.034728	0.0227368
	315.986	0.03333	0.0312767	0.0255173	0.0345648	0.0103269	0.0338573	0.0276859	0.0166695	0.0383561	0.0366111	0.0517091	0.00874219	0.0160296	0.0322254	-0.0196714	0.0250478	0.0198192	0.0244939	-0.00717829	0.00977136	0.0243451	0.00660295	0.0637537	0.0366759	0.00453184	9.04722e-06	0.0317605	0.0318192	0.0066506	0.0517667	-0.0128	0.0301142	0.0309064	0.0531114	0.0466684	0.0244248
	317.943	0.0473239	0.0388042	0.00557496	0.0114908	0.0156545	0.0123371	0.02026	0.00955001	0.0446955	0.0288931	0.0580171	0.00397719	0.0211034	0.0428427	0.00701998	0.0113715	0.016406	0.00922357	0.0185412	0.00493806	0.0326943	0.0305301	0.0504038	0.037791	-0.00985371	0.0153385	0.0461363	0.03504	0.00865875	0.0358281	0.00577776	0.0309447	0.0132389	0.0773284	0.0404614	0.0197116
	319.9	0.0349617	0.03733	0.0214472	0.0262159	0.0285776	0.00934471	0.0120728	0.0206575	0.0430041	0.0332797	0.0680326	0.0130422	0.015093	0.0329959	0.00488718	0.0279434	0.024163	0.012476	0.0273816	-0.00212302	0.0241459	0.0281648	0.0451507	0.0391691	-0.0138802	0.00730801	0.0436992	0.0356113	0.0187295	0.0476141	0.0160207	0.00988653	-0.00109036	0.0686169	0.0272351	0.0301188
	321.857	0.0365122	0.0202198	0.0196487	0.0206211	0.00747103	0.0143216	0.0246858	0.0244068	0.0323397	0.0480901	0.0482135	0.0101849	-0.00974343	0.0224795	0.00263358	0.0364474	0.0323402	0.0104418	0.0109272	0.0205508	0.015314	0.0113695	0.0610053	0.0420745	-0.00203273	0.00377921	0.03968	0.056139	0.0107217	0.0274312	0.0156437	0.0262996	0.0138792	0.0487638	0.0319501	0.0209848
	323.814	0.0160234	0.0184974	-0.0100199	0.0250976	0.0115701	0.0118717	0.0330392	0.0243398	0.0322702	0.0314819	0.0389058	0.0261667	-0.00874336	0.0180708	-0.0226384	0.0387966	0.020999	0.00281516	0.0249673	0.0102436	0.0108906	0.0356178	0.0489277	0.0455153	-0.00893871	0.0118685	0.0364869	0.0413696	-0.00351158	0.0287829	-0.0109079	0.0481262	0.0213185	0.047954	0.0286808	0.0238773
	325.771	0.0258816	0.0139618	-0.0125016	0.0127513	-0.00194083	0.0169644	0.0323436	0.0135162	0.0177067	0.0183831	0.0444148	0.0201565	0.00667971	9.29677e-05	-0.0144877	0.0317607	0.00281993	0.00258609	0.028333	-0.00390811	0.0275113	0.0257157	0.0501151	0.0309143	-0.00217227	0.00322824	0.0200797	0.0370423	0.0127139	0.0346305	-0.000522354	0.0380314	0.0329057	0.0464172	0.0240872	0.0331119
	327.729	0.0235377	0.0158294	-0.00677203	0.0238813	0.0153134	0.0250881	0.0378446	0.000430101	0.0231014	0.0105775	0.0475245	-0.0115728	0.00123329	0.0164603	-0.00203184	0.0338612	0.00776326	0.00798506	0.0207549	-0.00837761	0.0307969	0.0321982	0.0453056	0.00919647	-0.00186561	-0.0299198	0.0304598	0.023463	0.0187077	0.0336325	-0.00051095	0.0176851	0.0323088	0.0343311	0.0342783	0.0291078
	329.686	0.0368216	0.0367484	0.0174902	0.0294077	0.0202007	0.0255616	0.0438322	0.00808581	0.0228371	-0.00197846	0.0433455	-0.0152474	0.0021164	0.030218	0.00433259	0.0347844	-0.00597105	0.00432616	0.0277657	-0.00732348	0.035651	0.0311738	0.0295777	0.0213306	-0.0164977	-0.0128633	0.0436579	0.0209335	0.0132377	0.0283838	0.0136684	0.0453852	0.0287373	0.0403066	0.0320034	0.0264632
	331.643	0.05968	0.0317452	0.0365853	0.0484292	0.0237277	-0.00264402	0.0341596	-0.0281509	0.00229358	0.0140603	0.0278951	-0.00871669	0.000439171	0.0146772	-0.00126378	0.0444497	0.0151498	0.0132675	0.0359657	0.0161055	0.0540824	0.0285844	0.0202134	0.0162261	0.000325722	-0.00539305	0.0631237	0.00780732	0.0103427	0.0357963	0.0109443	0.0394819	0.0335245	0.0421128	0.0321246	0.0239259
	333.6	0.0628174	0.0388875	0.04504	0.0505777	0.0280356	-0.0195239	0.0587331	-0.0418272	0.0200617	0.012074	0.0446035	0.000306135	0.00104234	0.0121609	-0.0213179	0.038933	0.0307149	0.0292405	0.0317184	0.023698	0.0439942	0.0133103	0.0260087	0.0242559	0.00668749	0.0040419	0.0580115	0.0258275	-0.000255725	0.0139168	0.0274822	0.0316672	0.0170324	0.0396057	0.0316272	0.0232729
	335.557	0.048499	0.0308844	0.0158823	0.0318481	0.0194861	-0.00730647	0.0645336	-0.00536662	0.0162934	0.020871	0.0411515	0.0127875	0.00307777	0.000329259	-0.0240616	0.0330715	0.000185806	0.0413427	0.0257624	0.0186753	0.0355718	0.0484141	0.0242129	0.0256971	0.00330799	0.00520105	0.0542552	0.032353	0.0183351	0.0145755	0.0404335	0.0109871	0.011472	0.0408357	0.0378578	0.0387865
	337.514	0.0450939	0.0236292	0.0108876	0.0479081	0.0120067	-0.019906	0.0508353	-0.013337	0.0166827	0.0241552	0.024103	0.0193475	-0.00410467	0.0126768	0.00533438	0.0148075	0.00251387	0.0363495	0.0254462	0.0369207	0.0364491	0.00988861	0.0178275	0.0183229	0.0109373	-0.00143246	0.0664807	0.0344117	0.031178	0.0447389	0.0130308	0.0216183	0.0199625	0.0522273	0.0290595	0.0316838
	339.471	0.0520479	0.0253571	0.0362659	0.0361238	0.0221382	0.00402319	0.0631212	-0.0472169	0.0293876	0.00371124	0.0279498	0.0157424	0.00566438	0.0100954	-0.0244452	0.0246863	0.0336301	0.0384737	-0.000421532	0.0418782	0.0255548	0.0116773	0.0234799	0.0224772	0.0142933	0.0219155	0.0705379	0.028803	0.0381393	0.0313475	0.0130867	0.0256105	0.0379691	0.0438875	0.0355089	0.0236326
	341.429	0.042871	0.0405598	0.0168462	0.0401895	-0.0176907	0.0168774	0.0697697	-0.0395393	0.0274984	-0.00663742	0.0261795	0.00925571	0.00896281	0.00957831	-0.0246017	0.0286346	0.016994	0.0292228	-0.00588239	0.0215394	0.0490053	0.0440091	0.0263287	0.0351071	0.0246952	0.0258536	0.0586603	0.00298898	0.0138067	0.022677	0.0149776	0.00380964	0.0145151	0.0325263	0.0204813	0.0171122
	343.386	0.0375558	0.0130508	0.00889921	0.0371718	0.00186818	0.0103463	0.0784827	-0.0152538	0.00856375	0.0190984	0.0414137	0.00602077	0.0162138	0.0153286	-0.0110696	0.0343301	0.022727	-0.00146501	-0.00299797	0.0225095	0.0527368	0.0410666	0.0313626	0.046705	0.0145298	0.0188086	0.0593681	0.0147561	-0.00175414	0.0120829	0.0189405	0.00995009	0.00190509	0.0352414	0.0175847	0.00454785
	345.343	0.0224274	0.00677173	0.00814669	0.0478273	-0.0123836	0.00806538	0.0753457	-0.0122161	0.00331909	0.0252964	0.0373624	0.00714766	0.0150732	0.0183248	-0.0142859	0.0214514	0.0331448	-0.00554598	0.0163465	0.0476817	0.0502808	0.0429132	0.0470581	0.0299302	0.0169992	0.00965775	0.0391325	0.0145061	-0.00231336	0.00904201	0.0202991	0.0222859	0.0100523	0.0444604	0.0198634	0.011483
	347.3	0.0356671	0.0236025	0.00181736	0.0712911	-0.0300847	0.0181564	0.0863562	-0.0193898	0.0108128	0.0274659	0.053979	0.0117978	0.0258809	0.0244131	0.00607666	0.0253447	0.0198706	-0.00632799	0.0262181	0.030443	0.041686	0.0289652	0.0521746	0.0036253	0.0250329	0.0159109	0.0597972	0.0231827	-0.0102962	0.0174642	0.0263559	0.0194981	0.0161687	0.0258192	0.00131925	-0.00124822
	349.257	0.0333454	0.031164	0.0141225	0.0727816	-0.00353094	0.0125425	0.0956112	-0.00964959	0.0133258	0.0356315	0.0488107	0.0297977	0.0329589	0.0230521	0.0186068	0.0269413	0.00794713	-0.00386634	0.0266503	0.00735661	0.0235763	0.0420962	0.0425606	0.00193311	-0.000186855	0.0138515	0.057047	0.00928042	-0.00896636	0.0139757	0.0076963	0.000622333	0.0224149	0.0073826	0.0208148	0.000965592
	351.214	0.0157928	0.0162112	0.0178124	0.0636505	-0.0196229	0.0256505	0.103427	-0.00652173	0.0222872	0.0373501	0.057923	-0.000818071	0.0273681	0.00837673	0.0413875	0.0326094	0.0228368	-0.00553115	0.0241189	0.0177915	0.036342	0.0389926	0.0622781	0.0012788	-0.00343939	0.0217322	0.0514376	0.0163047	-0.0184381	0.0224128	0.0105088	-0.0129144	0.0142178	0.00548513	0.0162867	0.0210668
	353.171	0.0264902	0.0049293	0.0003515	0.0763325	-0.0144511	0.0347894	0.0946466	-0.00644458	0.00673976	0.0377591	0.0486535	0.0251837	0.0247561	0.00522319	0.0381115	0.0441995	0.0214896	-0.00666591	0.0253851	0.0187647	0.0372741	0.037623	0.0651591	-0.000167198	0.00835349	0.00509472	0.0675858	0.0201032	0.0091192	0.0230701	0.00699545	-0.0275501	0.0240899	0.0229527	0.0166192	0.0246876
	355.129	0.0264822	0.0179008	0.00787515	0.0447886	0.00155985	0.0254082	0.0704433	0.0021561	0.0227126	0.0515935	0.055497	0.0354668	0.0303417	-0.000202875	0.0355627	0.0416171	0.0285881	-0.00463407	0.0337655	0.0129182	0.0302384	0.0402146	0.0500909	0.0239267	0.00368765	0.0150196	0.064153	0.0176881	-0.000424926	0.0298847	0.0261667	-0.012523	0.0289325	0.0141627	-0.00786431	0.0291586
	357.086	0.0379037	0.0278089	0.0140257	0.0494238	-0.00175224	0.0124135	0.0596058	0.0349105	0.0276173	0.0310867	0.0468932	0.0388353	0.029222	-0.000259346	0.0269089	0.0199279	0.0212657	-0.00941795	0.0283463	0.0092027	0.0201672	0.058287	0.0470401	0.0359149	0.0112863	0.0126958	0.0532601	0.0213157	0.0138673	0.0449354	0.0283408	-0.000310584	0.0184543	0.0118572	-0.00165869	0.0184438
	359.043	0.0338447	0.0192806	0.0294719	0.0722089	-0.0144384	0.0179597	0.0608576	0.0231926	0.0157303	0.0369831	0.0370631	0.0258312	0.0162528	-0.00693372	0.019793	0.0304083	0.0222843	0.012556	0.0165854	0.0162751	0.0182693	0.0609439	0.0562872	0.031199	0.0192312	0.0079781	0.0569621	0.0195393	0.0112826	0.0337498	0.0303007	0.0155098	0.0203562	0.0489323	0.0240959	0.0317302
	361	0.0246473	0.0142656	0.0285103	0.0747574	0.00489972	0.0225266	0.0540634	-0.00493997	0.033979	0.0476644	0.0393067	0.0208962	0.025926	-0.015141	0.0394533	0.0288483	0.00961773	0.000519975	-0.000372913	0.00466106	0.0140167	0.0813136	0.053265	0.0298895	-0.00764615	0.011236	0.043735	0.0156407	0.0220985	0.000801941	0.01576	0.0120938	0.0198659	0.0398643	0.0273546	0.0380309
	362.957	0.00764471	0.0137586	0.0227486	0.0598326	0.0215885	0.0142379	0.028732	-0.0212793	0.0144567	0.0291582	0.0456603	0.030258	0.0330637	-0.0102968	0.0520361	0.0400449	0.0286271	0.00170825	0.00997043	-0.00964681	0.0130891	0.0710651	0.0462626	0.0146037	0.0105681	-0.000784808	0.0343239	0.0149155	0.0315917	0.0365327	0.02387	0.0240396	0.0103527	0.038644	0.018749	0.0321437
	364.914	0.010155	0.00778942	0.0332216	0.040559	-0.014486	-0.0124722	0.0492157	-0.0276284	0.0276079	0.0294995	0.0504302	0.0136282	0.0329359	0.00956091	0.0558295	0.0428797	0.022128	0.00720353	0.0135572	0.0120384	0.00735293	0.0765244	0.0486006	-0.00162715	0.026877	0.000837327	0.0478473	0.0197549	-0.00288565	0.0397732	0.0241494	0.0104034	0.0162485	0.0424123	0.0112507	0.0210606
	366.871	0.029983	0.0140715	0.0241306	0.0302075	-0.00533056	-0.0235797	0.018585	-0.00815534	0.0312007	0.0371779	0.0612419	0.0178679	0.0200973	0.00816866	0.0587271	0.0383323	0.00752799	0.0142938	0.00340885	0.0117322	0.0189859	0.0695286	0.0531872	0.0114856	-0.00323878	0.020771	0.0343552	0.0180353	-0.0163347	0.00816722	0.0294899	0.00310551	0.00193294	0.033815	0.0391278	0.0332469
	368.829	0.0139155	0.0185295	0.0198585	0.0504053	-0.0137997	-0.00131243	0.00362098	-0.00634822	0.0238771	0.0170005	0.0413843	0.00964608	0.0196395	0.0120583	0.0486957	0.0339477	0.0149777	0.0200209	-0.00116886	0.0184845	0.0358757	0.0385816	0.0522322	0.0243912	0.0105392	0.0166531	0.055508	0.00563559	0.00169983	0.0244385	0.0480998	0.00995358	-0.00750731	0.0237066	0.0434859	0.0407074
	370.786	0.0336684	0.0279875	0.0170494	0.0569119	-0.0233117	0.0275843	0.0269351	-0.0128532	0.0305531	0.0192034	0.0333571	-0.0271187	0.0276945	0.0279194	0.0450723	0.0430263	0.0249585	0.00830138	-0.0131671	0.0398962	0.0193348	0.037184	0.0496353	0.0216811	0.0475048	0.0020698	0.0425805	0.00631626	0.00298514	0.0284681	0.0451003	0.0125793	-0.00655663	0.0301484	0.0392396	0.0428215
	372.743	0.0297228	0.0159284	0.0327917	0.0366178	-0.00139919	0.0142984	0.0422064	0.00382021	0.0435581	0.0258053	0.0513564	-0.00508106	0.0222244	0.0210287	0.0632418	0.0531147	0.0264285	0.0174835	-0.00538956	0.0300238	0.00866082	0.0508762	0.0304645	0.0423453	0.0283341	0.00963946	0.0537688	0.0201784	0.016007	0.0315444	-0.00805434	0.0260454	-0.0350373	0.0302599	0.0469995	0.0309804
	374.7	0.0161147	0.0202328	0.0190564	0.044895	-0.00380231	0.0239557	0.0244906	0.00274029	0.025792	0.0149016	0.0316852	0.00284563	0.0292378	0.0196765	0.0657168	0.0475497	0.00277619	0.0153085	0.00829113	0.0189736	0.0306557	0.0486684	0.0206375	0.0419374	0.0464816	0.0358948	0.0271248	0.0232944	0.0120053	0.0259603	0.00147594	0.0459669	-0.0145886	0.0336031	0.036544	0.0407232
	376.657	-0.00116579	0.0225064	0.0114457	0.0393963	0.0110041	0.00650077	0.0433828	-0.0110835	0.0380447	0.0125789	0.0348809	0.00716532	0.0302652	0.0203726	0.0523323	0.0266962	0.0307071	0.0125884	0.01364	0.0398555	0.0277717	0.0542478	0.0274711	0.0376324	0.0262892	0.0375301	0.0343041	0.0308814	0.0250908	0.0223397	0.000420261	0.0428551	0.00434366	0.0399621	0.0349277	0.0447244
	378.614	0.0288757	0.0279991	0.0159615	0.0299466	0.000846661	0.0132855	0.0406145	-0.00664741	0.0247072	0.0164369	0.0313164	0.00270684	0.0375871	0.0159186	0.0603505	0.0271214	0.0249306	0.0190207	0.0174358	0.0283337	0.0378642	0.0536264	0.0277679	0.0337689	0.0341446	0.00971739	0.0345424	0.0232948	0.0240388	0.0389108	0.00735785	0.0428109	0.00146958	0.0346903	0.0360598	0.0367733
	380.571	0.0139927	0.0359159	-0.00985747	0.0378793	0.00536062	0.0169076	0.0551834	-0.0111088	0.0243807	0.0161938	0.00272122	0.00651093	0.0313351	0.0114582	0.0558524	0.0239478	0.0230963	0.0260522	0.0220974	0.0236512	0.0400267	0.0473308	0.0213697	0.0118038	0.0238783	0.0239099	0.0408098	0.0226573	0.0205193	0.0409095	0.00748637	0.0187385	0.00564079	0.030209	0.0370445	0.0236578
	382.529	0.0066748	0.0466554	0.00183836	0.0627372	0.00650065	0.0135847	0.063526	0.00430102	0.01959	0.0178549	0.0139828	0.00993474	0.0382072	0.00300132	0.035861	0.0273412	0.0063361	0.0277353	0.0225922	0.0179651	0.0438601	0.0529892	0.0116557	0.0243362	0.0011239	0.017608	0.0466025	0.0215829	0.0357132	0.0316283	0.0183651	0.0237087	-0.012971	0.0257998	0.016239	0.0243157
	384.486	0.00807561	0.029863	-0.00255506	0.0358959	0.00354354	0.014277	0.0712773	0.0010627	0.0216427	0.0169781	0.0189749	0.013085	0.0259569	0.0203014	0.0345077	0.0227863	0.0159284	0.0342319	0.00927595	0.0227363	0.0403628	0.0361867	0.0137212	0.0211268	0.0177389	0.0381547	0.0439432	-0.0111708	0.0162002	0.0301907	0.0194731	0.0407396	-0.00553734	0.034121	-0.00128247	0.0197256
	386.443	-0.00762205	0.0310261	0.00967174	0.0307102	-0.00115025	0.00835676	0.0656262	-0.0193697	0.0156831	0.0174966	0.0140765	-0.000438555	0.0179755	0.0121598	0.0367497	0.035537	0.00379821	0.0382662	0.000683034	0.0279889	0.045522	0.0316317	0.0115305	0.0161171	5.43719e-05	0.0333992	0.0374046	0.000378952	0.00919518	0.0277503	0.00160068	0.0261814	0.0270099	0.0415466	0.0218162	0.00952751
	388.4	0.00700959	0.0400858	0.0303835	0.0360889	0.00769192	-0.0109143	0.0583744	-0.006639	0.0238095	0.0236985	0.0250698	0.0169391	0.0283114	0.00508976	0.0269584	0.0376675	-0.0120322	0.0377115	0.0146223	0.0326469	0.0204987	0.0209196	0.0184132	0.00592219	0.0144206	0.0187129	0.0389862	0.0274735	0.0050094	0.0270469	0.0016867	0.0162534	0.00622068	0.0398916	0.00968987	0.0248082
	390.357	0.00281577	0.0525854	-0.00448697	0.0392951	0.0044671	-0.00846254	0.0729952	0.0230927	0.0332851	0.0297497	0.0123486	0.0279074	0.0153718	0.00420039	0.031292	0.0325377	-0.00426775	0.0285781	0.00116618	0.018761	0.0389264	0.0308823	0.00242879	0.00319682	0.0208832	0.0215315	0.025545	0.0559548	0.00890012	0.0367364	0.0176866	0.0214245	-0.00471221	0.0459358	0.0151962	0.0273973
	392.314	0.0179952	0.0457912	-0.00220128	0.038773	0.00256769	-0.00510602	0.0574349	0.00868432	0.0268781	0.0237355	0.0245406	0.0325763	0.0365058	0.0134087	0.0392786	0.0277001	-0.0210341	0.0387491	-0.00756016	0.0226089	0.0361916	0.0203543	0.0134004	0.0120196	0.0297964	-0.00641688	0.0441989	0.0367099	0.0182843	0.0264744	0.0164228	0.0261828	-0.000578682	0.0308307	0.013011	0.0132663
	394.271	0.000836778	0.0515768	0.00774554	0.0207756	0.00245105	-0.0043888	0.0498062	0.00412627	0.0257462	0.0254287	0.00499423	0.0190529	0.031983	0.0307483	0.0144958	0.0223989	0.00499027	0.0363185	0.0208687	0.0234344	0.0451128	0.0190409	0.0227918	0.00805171	0.0154672	-0.00216999	0.0491083	0.0260018	0.0102763	0.00559321	0.0292768	0.0362006	0.0326145	0.0333226	-0.000907494	0.0171841
	396.229	0.00510291	0.0380886	-0.017789	0.011545	-0.00440804	-0.00665122	0.0466079	0.0160485	0.0240891	0.0223854	0.00843138	0.0258769	-0.000329349	0.00577959	0.0206289	0.0222479	0.00551284	0.0320277	0.013264	0.0399319	0.0403598	0.0420264	0.015203	-0.00457715	-0.00107489	0.000516732	0.0530615	0.0267322	0.00479122	0.0129288	0.0245136	0.0271263	0.0375861	0.0403145	-0.0228336	0.00277311
	398.186	0.0192451	0.03761	-0.00207043	0.023107	0.00099975	-0.023998	0.0261589	0.00838889	0.0226987	0.0285856	0.0119006	0.0432632	0.00176513	-0.00374438	0.0310017	0.0283335	-0.000468198	0.0292564	0.00361383	0.0414171	0.0291435	0.0196007	0.0192108	0.0168797	0.0163717	-0.0031707	0.041369	0.0184402	-0.00575852	0.00610595	0.0215552	-9.89273e-05	0.0266074	0.030212	-0.00675916	0.00747118
	400.143	-0.00562534	0.0626204	-0.000500521	0.0190888	0.0122398	-0.0240411	0.0311324	0.00985766	0.0250006	0.0212133	-0.0101151	0.0310564	-0.00783398	0.00734036	0.0190117	0.0291226	-0.0111904	0.0334517	0.00300084	0.0286413	0.0197178	0.00433633	0.0198992	0.0192604	0.0142582	-0.0261439	0.0416512	0.0271509	0.00596371	-0.00604268	0.00549861	0.0118589	0.0229559	0.049642	0.0108693	0.0189622
	402.1	-0.000924522	0.0469969	0.00290408	0.0150865	0.0193036	-0.00223146	0.00213954	0.0222566	0.0247417	0.0175533	-0.00342219	0.0125149	0.00407561	0.0102809	0.00388614	0.0208873	-0.0204106	0.0383775	0.015726	0.023091	0.0320387	0.0398637	0.0224934	0.00989245	0.0169418	0.0017917	0.060141	0.0232427	-0.00461871	-0.0124531	0.00599956	0.0229997	0.014061	0.0166261	0.0135551	0.00768006
	404.057	0.0165915	0.041536	-0.00883594	0.0143052	0.00290735	-0.00108098	-0.00272152	0.0318502	0.0125152	0.0165847	0.00409025	0.0188335	0.0152474	-0.00926528	0.00154121	0.0124313	-0.0133673	0.0338153	0.00981205	0.0187851	0.0142672	0.0372811	0.0366569	0.0103205	0.0185005	0.0159792	0.0602087	0.0184471	-0.0143055	-0.00787305	0.0290769	0.016095	0.0136066	0.0383894	0.00331256	0.0115498
	406.014	0.0248271	0.025639	-0.0316387	0.0249984	0.00786692	0.00432582	0.00742959	0.0179516	0.0117972	0.0300744	0.0121911	0.0182423	0.0112417	-0.00305564	-0.0118628	0.00996956	0.00654383	0.0406827	-0.00749065	0.0134851	0.023764	0.0345803	0.0158667	0.025583	0.0222535	0.00173728	0.0540331	0.0209417	-0.0107749	0.0054853	-0.00114826	0.0207062	0.0291175	0.0347821	0.00449104	0.00409649
	407.971	0.00174726	0.0279833	-0.0110863	0.0155432	0.000366477	0.00677534	-0.0179416	0.0163069	0.0191327	0.0186657	0.0169923	0.00833915	0.0140613	0.0109573	0.0332958	0.0266292	-0.00965926	0.0369541	0.00147232	0.00561908	0.0124285	0.033883	0.00162103	0.0269369	0.0203842	0.0100082	0.054935	0.0106069	0.00762589	-0.00074291	-0.011927	0.0346187	0.0359808	0.0324269	0.0052607	-0.00984753
	409.929	0.0291122	0.0357893	0.00737912	0.0123479	0.0108718	0.0147614	-0.00377166	0.015944	0.0074993	0.0230552	0.00811531	0.0132739	0.0181655	0.00280369	0.0224899	0.0238941	-0.0279248	0.0369473	0.00943067	-0.0157894	0.02565	0.00880651	0.013764	0.0225974	0.0102844	0.0147746	0.0503299	0.0328074	0.00580343	-0.00534614	0.0273923	0.0226736	0.0198228	0.0233395	0.00421645	0.00136332
	411.886	0.0231246	0.0409647	-0.000248562	0.00912465	0.00539186	0.0337293	-0.00370307	0.0109139	0.0140083	0.037582	0.0105713	0.0200186	0.0121066	0.00493778	0.0164273	0.033853	0.00292207	0.0345997	-0.0118019	0.0061226	0.033369	0.016435	0.00372601	0.0319956	0.0491236	0.00677632	0.042114	0.0225075	0.00708252	0.0068616	0.00438026	0.023823	0.0294794	0.0135477	0.00398224	0.00768157
	413.843	0.0182451	0.0379309	-0.0128507	0.0194787	0.0152571	0.0316235	0.000958699	0.0214283	0.0078586	0.0338802	0.0183758	0.00189157	0.0280424	0.00437987	0.0154535	0.0419421	0.00864557	0.0276004	0.014844	0.031495	0.0372547	0.00811839	-0.000260428	0.0298409	0.0349573	-0.0103125	0.045923	-0.00675398	0.0155477	-0.0100751	0.00305874	0.00181924	0.0240408	0.0148378	0.0163683	-0.0120287
	415.8	0.0204248	0.0528469	-0.00554625	0.00973406	0.0174399	0.00671301	-0.00308994	0.0289617	0.00987947	0.00303928	0.0311201	-0.0186662	0.0369442	0.00279866	0.0253468	0.03524	-0.012262	0.0314903	-0.00244241	0.0215634	0.0467309	0.0138	0.012582	0.0258063	0.0386245	-0.0070696	0.0423756	0.0117492	0.00888024	-0.0132508	-0.0269286	0.0020077	0.00781912	0.0182558	0.0121665	0.00582782
	417.757	0.011191	0.0321897	-0.00628496	-0.00601743	0.0107367	0.00865155	-0.000860099	0.0256286	0.0347246	0.01457	0.0237972	-0.00852336	0.0281526	0.0123707	0.0285343	0.0402498	-0.00482543	0.0260411	-0.00509954	0.0107556	0.0280706	0.0138394	0.00250729	0.0146961	0.0168435	0.0153993	0.0273338	0.0275678	0.00429822	-0.0110687	0.00738818	0.0416095	0.0168734	0.0476152	-0.00025916	-0.00493535
	419.714	-0.0162225	0.016468	-0.00712514	-0.0106132	0.0248296	0.018035	0.00844446	0.0412324	0.0163555	0.0121089	0.010688	0.00171887	0.0204122	0.0174155	0.019823	0.0471318	0.010907	0.0308321	-0.00797672	0.0293082	0.0246282	0.0313904	-0.0117736	0.009432	-0.0109152	0.0288831	0.0306049	0.0165811	0.00721969	0.000773132	0.029646	0.0311874	0.0144077	0.0339404	-0.00404281	-0.0200482
	421.671	-0.00807736	0.0289313	-0.0185878	0.00553804	-0.00217155	-0.0008558	0.00679037	0.0234773	0.0353656	0.000336042	0.038215	-0.00821329	0.00383443	0.00446915	0.0191674	0.0352219	0.00474805	0.0310141	0.00594332	0.0164271	0.0229396	0.00600308	0.00478855	0.0259677	0.00512895	0.0126671	0.00968924	0.0470286	0.0175277	-0.0168419	0.0187405	0.0156699	0.0225727	0.0276153	0.00471819	-0.0155904
	423.629	0.00276536	0.0262965	-0.00671905	0.014119	0.00576028	0.0158532	0.00893811	0.0165693	0.0312697	0.0273697	0.0398402	0.0150725	0.0131695	0.00873369	0.0180077	0.0431429	-0.0105118	0.0165252	-0.00218732	0.00810514	0.0263697	0.00517474	0.0159697	0.0165793	0.0066777	0.0138946	0.0187301	0.0412279	0.0204145	0.00884455	0.00980997	0.00306979	0.033	0.0490516	-0.00108388	-0.0272885
	425.586	-0.00121956	0.0367684	-0.0217041	0.0346325	0.0219502	0.0186961	0.00301035	0.0314374	0.0196847	0.0152549	0.0438813	0.017981	0.0181368	0.00769431	0.000267043	0.0406429	-0.00356255	0.0282367	-0.00803932	0.00586159	0.0345361	0.0130918	0.00896998	0.00714065	-0.00479496	0.00881796	0.00875618	0.0261144	0.00541214	0.00830082	0.00621441	0.018785	0.0168272	0.0414172	-0.0189371	-0.019743
	427.543	0.0125886	0.0360541	0.00323357	0.0258478	0.00743178	0.0190953	0.0177142	0.0371579	0.00209271	0.020032	0.040801	0.019716	0.0315234	-0.000694729	0.000594097	0.0476447	-0.0214259	0.0274847	-0.000920468	0.00990786	0.0344882	-0.00785074	0.0157881	0.0121705	0.0101007	0.0118127	0.00373671	0.0153957	-0.00268141	0.0202403	0.0114857	0.0221569	0.0304748	0.0190079	-0.0177715	-0.0246538
	429.5	0.00240883	0.0400758	0.00251177	0.0255743	0.0130362	0.0139307	0.0194875	0.0242967	0.0105784	0.0294399	0.032174	0.0184772	0.0315942	0.0132208	-0.000613518	0.0454756	-0.0168368	0.0221222	-0.00664438	0.0251406	0.00899621	0.000223863	0.0165102	0.00961867	0.0190993	-0.00228972	0.0214371	0.0139992	0.0172031	0.0372819	0.01394	0.0230348	0.0296183	0.0207534	-0.0215552	-0.0204578
	431.457	0.0140617	0.0371769	-0.00329428	0.0158339	0.0271723	0.0316317	0.00492487	-0.00182787	-0.000565546	0.0382434	0.0234589	0.0100312	0.00330857	-0.0120204	-0.00168493	0.0434262	-0.0203592	0.0244619	0.00893218	0.0344421	0.0146534	0.00528223	0.0213054	0.0154874	0.0264245	0.0186972	0.0171427	0.0276819	0.0184841	-0.0268806	0.0121355	0.0152403	0.0318615	0.0245654	-0.0217844	-0.0134253
	433.414	0.0139283	0.0286306	-0.00506793	0.0323957	0.0300982	0.0153837	-0.00991501	0.00894117	0.0252712	0.0258449	0.0178781	0.0129697	-0.000538335	0.00995845	-0.00486313	0.0379509	-0.0194283	0.0283431	-0.00573734	0.00668038	0.0201157	-0.0101629	0.011462	0.029407	0.0227107	0.0100854	0.0146426	0.00112772	-0.00498746	-0.00747901	0.0228893	0.0194542	0.0229557	0.0213023	-0.0247285	-0.0149221
	435.371	0.0271526	0.0386087	-0.00582441	0.01613	0.0258558	0.0212138	0.00135744	0.00557811	0.0252212	0.0178631	0.0114534	0.00574737	0.00201942	-0.00286309	0.00271191	0.0341705	0.00719844	0.0321751	-0.00680956	0.0305883	0.0249424	0.0179854	0.00217181	0.0109787	0.00342364	-0.0115254	0.0130996	0.0108612	-0.00977062	0.0110366	0.00969204	0.0401186	0.0398433	0.0326528	-0.00942869	-0.000139437
	437.329	0.0263095	0.0267411	0.00777108	0.02309	0.0225555	0.0494115	-0.0116782	-0.000222101	0.0119852	0.0156786	0.0134373	0.0241673	0.00751142	0.00123551	-0.00156224	0.0522701	0.0026686	0.0223232	0.00758178	0.0283797	0.0148233	0.0212959	-0.00982997	-0.00074392	0.000168397	0.00677059	0.0170427	0.0105608	-0.00963702	0.0144725	0.0102817	0.0422689	0.0275658	0.0014559	-0.0212999	-0.0118563
	439.286	0.00249115	0.0235203	0.0020586	0.0160745	0.0191817	0.0537546	-0.021648	0.0155741	0.017686	0.0138841	0.00352949	0.0256276	0.000876542	0.00816143	-0.0289107	0.0449878	-0.00404225	0.00811526	0.0325911	0.0230848	0.0143097	0.0431334	-0.0139251	-0.0121253	0.010762	-0.014408	0.00449278	0.0056955	-0.0101215	0.0191683	0.00810804	0.019148	0.024098	0.0232193	-0.00301369	-0.00829155
	441.243	-0.00118992	0.0172847	0.00133905	0.0349943	0.0240757	0.0301678	-0.0172252	0.0206674	0.0275594	0.0172116	-0.0257478	0.0236015	0.000993149	0.00577894	-0.00792139	0.0441986	0.00505805	0.009903	0.0215446	0.00268648	0.0153294	0.022164	-0.00628838	-0.0236058	0.00977496	0.0108392	-0.00278273	0.0156165	-0.0286495	0.0299072	-0.00946594	0.0119044	0.0242307	0.0232337	-0.0108212	0.000205616
	443.2	0.0042498	0.0221246	-0.00619555	0.0211333	0.0278985	0.0169228	-0.00410306	0.0299739	0.00876699	0.00359029	0.00135915	0.0187373	0.0276471	-0.0161782	-0.00795991	0.0488119	0.0256346	0.00943222	0.0182573	0.0186347	0.0183159	0.0256033	0.00149094	0.00539754	0.00819705	0.00268101	-0.00167176	0.00157602	-0.0111265	0.00916599	0.0183733	0.0247017	0.0176368	0.00627064	0.00224953	0.00513534
	445.157	-0.0201768	0.0248878	0.00919099	0.0230757	0.0282517	0.038599	0.0081124	0.0205012	0.00866959	-0.0144156	0.0363149	0.0152541	0.0311208	-0.00482898	0.00142367	0.049557	-0.000996806	0.0357366	0.0214356	0.0116746	0.026516	0.0187817	-0.00229262	-0.0149276	0.00819792	0.000677016	0.0151076	-0.000339337	-0.0126714	-0.0279771	-0.00420615	0.0166715	0.0156956	-0.00715823	0.00765538	-0.00106553
	447.114	0.00410082	0.012799	0.00504645	0.0355243	0.0313853	0.0400699	0.00596652	0.0113822	-0.0045004	0.00424925	0.0255786	0.023856	0.0156159	0.0105541	-0.00616498	0.0530521	0.0025736	0.0274071	0.015655	-0.00251865	0.0307107	-0.00274124	-0.0135451	-0.0215112	0.0141011	0.0414179	0.013081	0.0340366	-0.0102265	-0.0167549	0.0150625	0.00357964	0.0294155	-0.00166239	-0.00788255	-0.0122012
	449.071	-0.00846573	0.0166303	0.0082766	0.010006	0.0227676	0.0184389	0.000636292	-0.0125942	0.00259728	-0.00235048	0.0170788	0.0200666	-0.000276495	0.0162335	-0.00186946	0.0537696	-0.00358222	0.0140213	-0.0169944	-0.00172108	0.0277414	0.00349197	0.0107009	-0.0103572	-0.0122819	0.0280862	0.0168014	0.0346156	-0.0158031	-0.0124574	0.0128312	0.0251146	0.00580019	-0.00206665	-0.0162579	-0.00528952
	451.029	-0.0037276	0.0278281	-0.00551866	0.0176926	0.0343037	0.0207683	-0.0211431	-0.0197834	0.0150369	0.00128785	0.0332731	0.015129	0.00105196	0.00262537	0.0236823	0.0589025	0.00109329	0.0126908	-0.0245667	-0.0159469	0.00549097	-0.0237847	0.0223709	-0.0183237	-0.00273901	0.00865369	0.0150404	0.0432441	-0.00641588	-0.0139962	0.00496557	0.0150863	0.012572	0.00776169	-0.011762	0.0153989
	452.986	0.0108447	0.0270566	-0.00244021	0.00866585	0.0319782	-0.00956333	-0.000171599	-0.00455726	0.0264296	0.00793592	0.0176326	0.0181292	0.00859812	0.00863694	0.0339915	0.0548248	0.00311832	0.019669	-0.0235285	-0.0137752	0.0207985	0.00297194	-0.00537453	-0.0386135	-0.0111015	0.0137337	0.0234758	0.0632451	-0.0149529	0.0135269	0.0134256	0.0294539	0.0102645	0.0105061	-0.00487064	0.0111173
	454.943	-0.00606109	0.029985	0.0016157	0.0145972	0.0205958	-0.0168998	0.00142206	-0.00704289	0.0351941	-0.0332843	0.00159955	0.0200179	-0.0118157	-0.0137452	0.0350535	0.049653	0.0118672	0.0281289	-0.0112971	0.00328506	0.0227396	0.00991035	-0.000571297	-0.0301364	-0.0109445	0.0362693	0.0240474	0.0617185	-0.0185963	0.0100506	0.00976383	0.0215262	0.00340207	-0.0177973	-0.0238409	-0.0113106
	456.9	-0.0147018	0.0250675	0.015563	0.011675	0.0519074	-0.0071274	0.0156107	-0.00571349	0.0318799	-0.0287715	0.0181445	0.0202749	0.0052665	-0.0409792	0.0297554	0.0356488	0.00743748	0.0312771	0.00484394	-0.00590017	0.0209321	0.0119656	-0.00626698	-0.0220593	-0.00368366	0.0208631	0.0264479	0.0525782	0.011126	0.0148293	0.00312672	0.0191659	-0.00499074	-0.0110671	-0.0120248	-0.0167638
	458.857	0.0213408	0.0196465	0.0121193	0.0300627	0.0426534	0.00811464	0.00740843	-0.0146786	0.0261966	0.000954377	0.00322646	0.00647296	0.00523523	-0.034113	0.0221775	0.0433702	0.00696775	0.0322737	0.00998731	-0.0247574	0.0178711	0.0220706	-0.00254453	-0.0121068	0.0257665	0.0156116	0.026288	0.0444628	-0.0136189	-0.00830878	0.0219919	0.0381753	-0.00513494	-0.0132286	-0.00979348	-0.00241268
	460.814	0.0280682	0.0220547	-0.0109166	0.0283403	0.0208975	0.0237704	0.00528467	-0.0181191	0.0144791	0.0105468	0.00135518	0.0364092	0.0124361	-0.032146	0.0165624	0.0495163	-0.00344533	0.0430124	-0.00343776	-0.0106279	0.0286869	-0.00786758	-0.00305843	-0.00579996	0.00704131	0.00738691	0.0229921	0.0136864	0.00522063	-0.0138879	0.0072081	0.042707	0.0320194	-0.0158554	-0.00889444	0.0142359
	462.771	-0.0022858	0.020458	0.0022915	0.0301095	0.0411303	0.0268344	0.00602907	-0.00348528	0.00774106	0.0235939	0.0140363	0.0384714	0.000101977	-0.0149426	0.0239314	0.0345334	-0.0016548	0.0486806	-0.00172105	-0.00694719	0.0322637	0.00964051	0.000324709	-0.010589	0.0145948	0.0149676	0.0265036	0.0301159	0.0185761	-0.00125024	-0.00247452	0.0455942	0.024963	0.00909914	-0.0257554	0.0111445
	464.729	0.000358773	0.0180575	0.00824499	0.00423713	0.0429991	0.0111385	0.0278749	-0.0133239	0.0310855	0.0214416	-0.0110343	0.02258	0.0111741	-0.0241782	0.0257172	0.0368515	0.0151268	0.0415377	0.0187627	-0.0151948	0.0377376	0.0056997	0.00263133	0.00360759	0.0279224	0.0117536	0.0291064	0.0249086	-0.00611858	0.00992254	0.0264771	0.0323503	0.023993	0.0333835	-0.0151589	-0.00116138
	466.686	0.0263005	0.0286081	-0.00318978	0.0235004	0.03461	0.0148883	0.0221208	0.000538098	0.032218	0.0255891	0.00130273	0.0149477	0.0231786	-0.0232791	0.0344337	0.0273767	0.00729762	0.0420048	0.0265912	0.0124192	0.0251133	-0.00226025	-0.00795885	0.0204285	0.0420332	0.0129579	0.0268189	0.028988	-0.00527428	0.00266834	0.0382218	0.00836556	0.0288631	-0.0142594	-0.035197	0.0122985
	468.643	0.00538405	0.0405356	0.00383509	0.0198606	0.0422722	0.0250276	0.00040652	0.0140295	0.0218695	0.0462304	0.00399352	0.0267059	0.0271985	-0.0168621	0.00955762	0.0246891	0.0144094	0.0564132	0.0380227	-0.000505337	0.0317965	0.0124363	-0.00126972	0.017017	0.010407	0.0181887	0.0211399	0.0486667	-0.00625567	0.0163006	0.0115593	0.0213371	0.0236023	0.00422929	-0.058154	0.00489795
	470.6	0.0077432	0.0202551	0.0166906	0.0296842	0.0419938	0.00278332	0.0231832	0.0270826	0.0222478	0.0342203	0.00634378	0.0300187	0.0230487	-0.00857227	0.0202214	0.0301954	0.0109207	0.046059	0.0196239	-0.00488838	0.0302509	0.0233848	0.00225977	0.0021466	0.0192581	0.0119347	0.0329861	0.0315418	0.00574498	-0.00657455	0.0120284	0.0207811	0.0210444	0.017877	-0.0299584	0.0147075
	472.557	0.0162977	0.00551139	0.0060079	0.0144413	0.0446897	0.00396227	0.033994	0.0142607	0.0151015	0.0266645	-0.0111584	0.045598	0.0260817	-0.00827888	0.0214314	0.0291904	-0.0130549	0.0358487	0.0151987	0.00116993	0.0121562	0.019356	0.00103985	0.00403626	0.021115	0.0197933	0.0297748	0.00668787	0.0101003	-0.00316464	0.016093	0.0414574	0.014593	0.00592387	-0.0412091	0.0135527
	474.514	0.00399139	0.00359693	-0.0226468	0.0232001	0.0460864	-0.00314713	0.0202674	0.00619886	0.0328145	0.0162727	-0.0184885	0.0354542	0.010792	-0.0083044	0.00986801	0.022613	-0.0156715	0.0571414	-0.0021858	0.00964158	0.0188658	0.0451708	0.0184926	0.00840564	-0.000459361	0.0125453	0.0302208	0.0162952	0.0284314	-0.0251921	0.0144613	0.0329006	0.0133846	0.0102194	-0.0325072	0.0212919
	476.471	0.0227213	-0.0101813	-0.00693772	-0.0183432	0.0368935	-0.00619355	0.0250207	0.00296639	0.0167908	0.00205098	-0.0434608	0.00214552	0.00229848	-0.00216567	-0.000355206	0.0290477	-0.0194744	0.0426907	0.00739413	0.0219445	0.0058206	0.0307766	0.0358115	0.00552178	0.00334752	0.00132001	0.0385908	0.0174322	0.0216671	0.00688628	0.00871087	0.00243272	0.0121429	0.0195755	-0.0211383	0.0189683
	478.429	0.0173931	-0.00467048	-0.00998414	-0.0157914	0.041148	-0.00775555	0.0174105	0.00936089	0.0264729	-0.00811088	-0.0360904	-0.00225555	0.0197483	-0.0139649	0.0213165	0.0271795	-0.0217882	0.0373814	0.0182372	0.0143134	-0.00303829	0.0165439	0.0210963	0.00519496	-0.031264	0.0195747	0.0167932	0.0246136	0.0090893	-0.0112184	0.00602917	0.0162163	0.0156959	0.0271987	0.00192453	0.0150817
	480.386	0.00307617	0.00490063	-0.008016	0.00862608	0.038751	-0.00476474	0.0154337	0.00396308	0.0234029	-0.00558272	-0.00200044	0.0249574	0.0197107	-0.0228086	0.0188758	0.0210949	-0.0212751	0.0389006	0.00524721	0.0077217	-0.00913061	0.0104436	0.00600204	0.00136477	-0.0120068	0.0311035	0.0207913	0.0405439	0.00797291	-0.0043173	-0.0196698	0.01269	0.0260076	0.0377008	-0.00189417	0.0160334
	482.343	-0.0130297	-0.00288173	-0.00327785	0.00792667	0.0371473	-0.00102491	0.0150627	0.00987049	0.0356182	-0.0116122	-0.0117039	0.0106707	0.022228	0.00348847	0.0273825	0.0300406	-0.0342067	0.0403039	-0.00872706	0.00947034	-0.0167013	0.00696509	-0.0023267	0.00722603	0.0212347	0.0189681	0.0252948	0.0379761	-0.010032	-0.00899465	0.00060052	0.0107808	0.0257722	0.0162365	0.00622405	0.0248374
	484.3	-0.000640342	0.00815666	0.000898641	0.000960826	0.0185162	0.00824621	0.0192847	0.0179383	0.0467001	0.00246733	0.013723	0.0130347	0.0119542	-0.0180046	0.0148435	0.017296	-0.00854754	0.0360423	-0.0102183	0.0161229	-0.025455	0.00015181	0.00860122	0.0150715	0.00126525	0.0431559	0.0233945	0.0299844	-0.0126004	-0.0024	0.017023	0.0378908	0.0288895	0.00341789	-0.0199771	-0.0169511
	486.257	0.00807728	0.0193942	-0.00580868	0.00717165	0.0358497	0.0110518	0.0274184	0.00605462	0.0349564	0.000819111	-0.0108262	0.02563	0.0156665	-0.0135994	0.0237179	0.0263118	-0.00484645	0.0136323	-0.0185217	0.013606	-0.00670022	-0.0137417	0.0266214	0.0243099	-0.0193644	0.0436128	0.02275	0.0235773	-0.00190413	0.0135303	0.00431935	0.0061908	0.0281741	-0.00561833	-0.0215455	-0.0161059
	488.214	-0.00946407	0.0316293	-0.0192345	0.0217679	0.0333981	0.00464252	0.0344609	0.00707853	0.0201908	-0.0093199	-0.0115311	0.0118106	0.0107946	0.00271602	0.0295085	0.00668631	-0.00377845	0.0072954	-0.0407778	0.0152786	-0.00285948	0.0273384	0.0245344	0.000198068	0.0121492	0.0259974	0.0189139	0.0388253	-0.0136817	0.0172345	0.0106974	0.0111062	0.0318267	0.0170383	-0.00414464	0.00488164
	490.171	0.0158558	0.016683	-0.0297764	0.00316275	-0.000881634	-0.0225588	0.0294074	0.00896072	0.0285567	-0.00425452	-0.00431964	0.00176505	0.00436933	0.0105829	0.0306481	0.0167981	-0.00341444	0.00346961	-0.0368999	-0.0118358	-0.0270713	0.0404368	-0.000604585	-0.0152919	0.000302617	0.0335352	0.021239	0.0176278	-0.00728474	0.0122351	-0.001009	-0.000335487	0.037009	0.0145125	-0.00145316	-0.018314
	492.129	0.0284891	0.0190773	-0.0120242	0.0301129	0.0150973	-0.00264341	0.0259339	0.00207539	0.0325304	-0.023096	0.0115675	-0.00621503	0.00224486	0.00274676	0.0219688	0.00881984	-0.0107744	0.0021932	-0.0138885	-0.0314548	-0.0367513	0.0341988	0.0125795	0.00637143	0.0169409	0.0416879	0.00982695	0.0223985	-0.0216515	0.0141064	-0.0237711	0.00425949	0.0157841	0.00570425	-0.00744197	0.00261566
	494.086	0.00722603	0.012606	-0.0181669	0.0209828	0.00574567	-0.0197014	0.0296145	0.02595	0.0198455	6.33883e-05	0.0303441	0.00439137	0.000192541	0.00725378	0.0187801	-0.000832585	0.00685713	0.00637557	-0.00284127	-0.0293138	-0.00926826	0.0117942	0.00586616	0.00639547	0.0151471	0.0475458	0.0380111	0.0178872	-0.0228837	0.00426255	0.0106133	0.0234021	0.017771	-0.0283107	-0.0101036	0.00707822
	496.043	-0.000858522	0.0149064	-0.000664194	-0.0091871	0.0219644	0.00476278	0.0243469	-0.000141094	0.0289108	0.010825	0.000733491	0.0194407	0.00772555	-0.00739007	0.0096631	-0.00772575	0.0013282	0.013845	0.00420596	-0.00626153	-0.0130491	0.0169206	0.00764442	-0.00193651	0.0185286	0.027603	0.0277074	0.00510937	-0.0243909	0.000198112	0.00113559	0.0173709	0.00369854	-0.00997889	-0.00592486	-0.0133335
	498	0.00418595	0.00659918	-0.00080318	0.017588	0.0306262	-0.00857956	0.0229795	0.00809371	0.0381218	0.00826943	0.00190859	0.0140303	0.0182207	-0.0234838	0.0111718	-0.00455368	0.00454861	0.0110759	-0.0227282	0.00256742	-0.00398727	0.029342	0.00367801	0.00681664	0.0240685	0.011819	0.0163965	0.0150203	-0.00546203	0.0100298	0.0281582	0.0174798	0.00854834	0.00721736	0.0107647	-0.00253759

## Sheet: Figure 3a (orange)
time
-50	0.023868	0.0155558	0.00489991	0.000115508	0.00692152	0.00559884	0.0010197	-0.00705429	0.0199387	0.00917805	0.0113578	0.0117195	0.0276679	0.00500583	-0.0100032	-0.0112153	0.0155967	0.0100438	0.0137249	0.0257708	0.0182257	0.0233154	0.00902607	0.0033096	-0.00615383	-0.00347229	0.0270625	0.0234591	-0.0115	-0.0215066
-45.9706	0.0196113	0.0270953	0.00693627	0.00643967	0.00889651	0.0148887	0.0017285	0.0028183	0.0129882	0.00847525	0.0239178	0.0151512	0.0187183	0.00312796	0.00856517	-0.00697244	0.0296526	0.0280463	6.10376e-05	0.021374	0.015379	0.0192033	0.0152873	-0.00436465	-0.011242	-0.0160197	0.0294772	0.0226289	-0.00966876	-0.0167038
-41.9412	0.0176884	0.0166673	0.012855	0.0074528	0.0243766	0.0150798	-0.000885324	0.0089189	0.0164304	0.00311094	0.02808	0.0157655	0.00712456	-0.0048561	0.0046031	-0.00124172	0.0343565	0.0361318	0.0156353	0.00800003	0.0142939	0.0274982	0.00685251	-0.0121944	-0.0090935	-0.023232	0.0367886	0.0300159	-0.0080935	-0.0155349
-37.9118	0.00853583	0.00728343	0.0123215	0.0106832	0.0300183	0.0207645	0.00747608	0.017923	0.0209486	0.00367946	0.0216413	0.00400764	0.0069409	0.0128394	0.0146774	0.00889932	0.0294164	0.0266366	0.0210022	-0.00745563	0.0167369	0.0391608	0.000475052	-0.010889	-0.0122345	-0.0179681	0.0497715	0.0330831	-0.00211082	-0.0032927
-33.8824	0.00648776	0.00583962	0.00572937	0.00740356	0.035706	0.0217689	-0.000885232	0.0149614	0.00672107	0.00727525	0.020708	-0.000228534	0.00841231	0.0180509	0.0238179	0.00889825	0.0180836	0.0142061	0.0175067	-0.0159038	0.0154248	0.0304416	0.00476543	-0.0141628	-0.00824852	-0.00616265	0.0472767	0.0416311	0.0016653	-0.0123406
-29.8529	-0.00142179	-0.00360108	0.00718984	0.00364353	0.0145585	0.010473	0.000962888	0.0137112	0.00126381	-0.00144758	0.0209404	0.0104056	-0.00845482	0.0214471	0.0201145	0.0167197	0.0157988	0.0123092	0.00834422	-0.0141797	0.00114045	0.0183555	0.00371434	-0.00143955	-0.00357488	-0.00251832	0.0473033	0.0326686	-0.00291556	-0.0166744
-25.8235	0.00993211	-0.00105097	-0.00164014	0.00862233	-0.00159844	-0.00554361	0.0100585	0.01299	0.0116725	-0.000462578	0.013604	0.00802383	-0.0112481	0.0115023	0.00816033	0.0120798	0.00673174	0.0191727	0.01446	0.000360001	-0.0169491	-1.58874e-05	0.00278385	0.00938538	-0.00412197	0.00430484	0.0336623	0.0146767	-0.0234295	-0.0136912
-21.7941	0.0163373	0.00102028	-0.0120738	0.0161562	0.0100261	-0.00598516	0.0249818	0.0195412	0.0136896	-0.00493319	0.0175981	-0.00999234	0.00706451	0.00347759	-0.00905842	-0.0108211	-0.0071272	-0.0150541	0.00629564	0.0119163	-0.0189979	0.0010634	0.0113705	0.0123417	0.00162552	0.0123837	0.0250787	0.0117515	-0.0310125	-0.00716857
-17.7647	0.0148118	0.00758719	0.00430682	0.0204779	0.012822	0.0131603	0.0179759	0.012001	0.00582405	-0.00472616	0.0166943	-0.00425034	0.0257898	0.00480661	-0.030818	-0.0323383	-0.00556325	-0.0258745	-0.00374021	0.0169677	-0.0217268	0.0101587	0.00900135	0.00208517	0.00996072	0.00869823	0.0296974	0.0178517	-0.0304847	-0.0170344
-13.7353	0.0144433	0.00941486	0.0150283	0.0181193	0.0126795	0.00228646	0.00897989	-0.00162184	-0.00232952	0.00047046	0.0201935	-0.00824819	0.0236028	0.00605066	-0.0129705	-0.0234254	-0.00468784	-0.0219064	-0.00947014	0.0189349	-0.0162117	0.0222541	-0.000558447	-0.00613709	0.00245737	0.00975495	0.0316349	0.0215088	-0.0169593	-0.00133431
-9.70588	0.0143874	0.012628	0.0105468	0.0109973	0.00860312	-0.00810646	0.00673673	-0.002106	-0.00450756	0.00886997	0.00513748	-0.0244734	0.0155121	-0.00666025	-0.00321753	-0.0077441	-0.00976476	-0.0111123	0.0138435	0.0269246	-0.00508576	0.0205426	-0.010212	-0.00235811	0.00684877	0.015138	0.0335746	0.0183121	0.00929207	0.00222864
-5.67647	0.0180075	0.00809713	-0.00119005	-0.00388	0.00505415	-0.0137914	0.000181645	-0.00109819	-0.00243679	0.0143609	0.00343163	-0.0189117	0.0159091	-0.0069366	-0.00106513	-0.00544765	-0.00766334	-0.0112434	0.0226664	0.0219475	-0.00274223	0.0291116	-0.00205472	0.00323388	0.00870057	0.00698598	0.0339051	0.0146691	0.0161353	0.00798276
-1.64706	0.0157544	0.00470832	-0.0115029	-0.00617401	0.0121652	0.00295077	-0.00316652	0.0108968	0.000577902	0.0112013	0.00777094	-0.0102655	0.0121465	-0.00774668	-0.00373497	-0.00345424	0.0103783	4.10196e-05	0.0205406	0.0150653	0.00255037	0.0112339	0.00327078	0.0170033	0.000724059	-0.0019029	0.0339403	0.00871737	0.00797782	-0.00538801
2.38235	0.0226953	-0.000714543	-0.0129796	-0.0156732	0.0137092	0.0132745	0.00374801	0.0253604	-0.00382449	-0.0113198	0.0120095	-0.00373996	0.0122042	0.00704522	0.00864085	0.0123596	0.0243621	0.0158079	0.00939841	-0.00409788	0.00667298	-0.00443161	0.0227022	0.0205777	-0.00544682	-0.0221141	0.0427328	0.006545	0.00120273	-0.0156061
6.41176	0.0253251	0.00911608	-0.0049512	-0.0107224	0.0083894	0.0143131	0.00642607	0.0264423	-0.0198573	-0.0200799	0.000954539	-0.00599045	0.00640653	0.0187757	0.0257228	0.0145642	0.027323	0.0244471	0.00460072	-0.0140872	0.00835576	-0.00294201	0.0141079	0.0251498	-0.00712646	-0.03185	0.0356002	0.0196847	0.00549052	-0.019786
10.4412	0.0265835	0.0078416	0.00631621	-0.00756904	0.0168655	0.0108142	-0.000454005	0.00750493	-0.0179903	-0.023053	-0.00189664	-0.0109776	0.00878916	0.00194416	0.0123332	0.000682535	0.0124931	0.0214859	-0.00425134	-0.00151363	0.00718122	0.00243271	0.00561785	0.0262592	-0.00598875	-0.0196478	0.0273678	0.028847	0.00328505	-0.0165991
14.4706	0.026199	0.00781848	0.0167931	0.00604375	0.0217545	-2.16309e-05	-0.0021822	0.00627717	-0.00390922	-0.0167713	-0.00502991	-0.0004305	0.00325848	-0.00806419	0.00245387	-0.0136428	0.0147433	0.0125343	0.00378095	-0.00331099	0.0165524	0.00928616	-0.0038658	0.02291	-0.00155858	-0.00347611	0.0254726	0.0270325	-0.00373269	-0.0130432
18.5	0.0255271	0.00725843	0.0254492	0.0135662	0.0193745	-0.00049872	-0.00199535	0.0174585	0.0115068	-0.00455153	0.00167724	0.0136323	0.0071069	-0.0232858	-0.0036402	-0.026315	0.00586988	0.00246901	0.00773539	0.00890538	0.0161184	0.0169686	0.00504604	0.00904632	0.00967219	0.00261315	0.0260171	0.0263128	-0.00814363	-0.00911462
22.5294	0.0133531	0.0163058	0.0208245	0.00814233	0.0135279	0.00630007	-0.0150155	0.000494901	0.0111885	0.0120386	-0.00574023	-0.00340516	0.0116751	-0.0170875	-8.21476e-05	-0.00702732	0.00697423	-0.0118913	0.0247903	0.0158401	0.0182967	0.0265539	0.00981275	0.00184116	0.0152321	0.00522335	0.0286799	0.0167489	-0.0134854	-0.00213684
26.5588	0.0108114	0.0170333	0.0145807	-0.00662025	0.0182767	0.00969166	-0.0131856	-0.0240768	0.020538	0.010597	-0.0104389	0.000373492	0.00895006	-0.0110768	0.00860167	0.00914593	-0.00578198	-0.0221513	0.0252106	0.0189976	0.0213076	0.0407482	0.0072003	0.00395926	0.0124725	0.00640409	0.0344582	0.00415735	-0.0185715	-0.0140538
30.5882	0.00971978	0.00861259	0.0120322	-0.00987923	0.0159611	4.84332e-05	-0.0144471	-0.0217312	0.00985821	0.00538241	0.0091365	0.016587	0.0135573	-0.0074612	0.014772	0.00895163	-0.0194953	-0.0255423	0.0300504	0.00949067	0.0270762	0.0416309	0.00501146	0.00687468	0.0211553	0.00808182	0.0330105	-0.00323841	-0.0382335	-0.0347589
34.6176	0.0169286	0.0103138	0.00810187	-0.0129525	0.00682154	-0.0174716	-0.00881732	-0.016073	-0.017386	-0.0151701	0.0126871	0.0229047	0.0102242	0.00702615	0.0224946	0.00477139	-0.00372777	-0.0200867	0.0310839	0.0158302	0.0239176	0.0380798	0.0087115	0.00786583	0.0276108	0.0128714	0.0284308	0.00337101	-0.0283847	-0.0319683
38.6471	0.0169142	0.0155235	-0.00097378	-0.0175331	-0.0194339	-0.0196785	0.00578384	-0.00468337	-0.0342336	-0.0154749	0.0140842	0.0209475	0.011664	0.0173202	0.0160473	0.0101646	0.00718174	-0.0157265	0.0336252	0.0281748	0.021841	0.0315263	0.00766184	-0.000694059	0.0358365	0.0315595	0.0212337	0.00932017	-0.0158827	-0.0138789
42.6765	0.0135454	0.0122782	-0.00468994	-0.0184102	-0.0166632	-0.0113821	0.00378393	-0.0101013	-0.0447984	0.00154283	0.00256465	0.00747516	0.0183089	0.019673	0.00589105	0.0094381	0.00896788	-0.00851194	0.0267626	0.0244749	0.0209361	0.0259156	0.00421758	-0.00874214	0.0346866	0.0373964	0.00905156	0.0155672	-0.0121297	-0.00328428
46.7059	0.00975271	0.00338059	0.0111303	-0.00660851	-0.0129645	-0.00823371	0.00562481	-0.0176432	-0.0253807	0.0144425	0.0127319	0.00538769	0.0127777	0.0176672	-2.04157e-05	0.0113042	0.00897062	-0.00300623	0.0219008	0.0198366	0.0153879	0.0209362	-0.00330943	-0.00203687	0.0274726	0.0363433	0.00250578	0.0179412	-0.00205948	-0.00165143
50.7353	0.0044376	-0.000725249	0.0298684	0.0136911	-0.000933994	-0.00474822	0.0155221	-0.00906171	-0.00303816	0.0265351	0.0159756	0.00951044	0.00685302	0.00193839	0.00404387	0.0137099	0.0175409	-0.00696215	0.026011	0.0120238	0.00911165	0.0176673	-0.00963338	-0.000892238	0.0190529	0.0366928	-0.0032641	0.0176189	0.0167801	0.0112255
54.7647	0.00893849	0.00363502	0.0348013	0.0204264	0.00642754	0.00357214	-0.010809	-0.00821037	0.0116231	0.0268885	0.0156197	0.00637795	-0.00294642	-0.00497486	0.0136813	0.0172678	0.0190599	-0.00746246	0.0286295	0.0044076	0.0013904	0.0103022	-0.00146865	-0.00841865	0.0131261	0.0314744	-0.00658585	0.0122872	0.0110417	0.0146283
58.7941	-0.000540515	0.00553728	0.0341958	0.0103018	0.0151973	0.0103707	0.000486498	-0.00468772	0.0183034	0.0215524	-0.0044626	-0.00394337	-0.0178918	-0.000402959	0.0153483	0.0125754	0.0107234	-0.0192875	0.0201709	0.0053135	-0.00515737	0.00951046	0.00662619	0.00131607	0.0126903	0.0280904	0.00611762	0.000804418	0.00536559	0.00354359
62.8235	-0.00772244	-0.0008681	0.036914	0.00961644	0.0199264	0.0214959	0.0144929	0.0134336	0.00814677	0.0298549	-0.000395901	-0.00826075	-0.0201055	0.00762437	0.0113988	0.0103777	0.00288145	-0.0200059	0.0111204	0.00442666	-0.000272008	0.0145663	0.0193707	0.00893748	0.00806377	0.0222244	0.0181841	0.0124067	0.010921	0.00364861
66.8529	-0.0126328	-0.00867422	0.0355951	0.0115869	0.0197716	0.0359921	0.0226533	0.0238161	-0.00450254	0.0171625	0.00914721	-0.0144074	-0.00503347	-0.00240788	0.00798153	0.00238555	0.0076367	-0.00937532	0.012988	-0.00603482	-0.00560316	0.0195072	0.0293965	0.0230604	0.00784014	0.0134991	0.0296616	0.0195315	0.0219487	0.00531924
70.8824	-0.0121324	0.00340132	0.0236871	0.0171344	0.0029454	0.0216373	0.0366008	0.0278695	-0.00892798	0.013281	0.00775391	-0.0106348	0.00629278	0.00899312	0.0135318	0.00369933	0.0121239	-0.000825642	0.0288776	-0.00624799	0.00214083	0.0202461	0.0509308	0.0446342	0.00365482	0.00478444	0.0298814	0.0344394	0.0304789	0.0156859
74.9118	0.00346074	0.00980177	0.0233809	0.0172774	0.00426154	0.0122831	0.0543171	0.042922	-0.00627822	0.00833909	0.00953205	-0.0105924	0.0108434	0.0191644	0.021052	0.00452825	0.0178847	0.0104409	0.0470687	0.0177574	0.0281507	0.0309804	0.0853932	0.0677408	0.000340327	0.00284233	0.0350503	0.0433369	0.0323322	0.0161605
78.9412	0.0141883	0.00693515	0.0220394	0.0219047	0.0130345	0.0115083	0.0665957	0.0634637	0.000128802	0.00945223	0.00608421	-0.00720365	0.01481	0.0177812	0.0299893	0.0203253	0.0256074	0.00102513	0.0480875	0.0327757	0.049724	0.0509049	0.0959693	0.0920926	-0.00459626	0.00353692	0.0410063	0.0409551	0.0366263	0.023724
82.9706	0.0175223	0.014835	0.0149304	0.0277233	0.0172445	0.0193326	0.0668838	0.0688853	0.0096249	0.0055087	-0.00373414	-0.0047776	0.0130472	0.0114145	0.0449851	0.0370528	0.0172382	-0.0128273	0.0412967	0.0424239	0.0545728	0.0602511	0.0999468	0.104278	-0.00500722	-0.00525858	0.0473367	0.0270892	0.0366901	0.035785
87	0.0159307	0.0183678	0.014017	0.0215149	0.0343069	0.0222695	0.0561097	0.0673532	0.0115886	0.00813853	0.00690816	-0.00241168	0.00656709	0.0175572	0.0497645	0.0426039	0.00896697	-0.0203322	0.0442766	0.043171	0.0596499	0.0535049	0.080614	0.104912	-0.00546139	0.00143617	0.0743939	0.0563914	0.0328653	0.0263807
91.0294	0.0125087	0.0159531	0.00971843	0.00915538	0.0328727	0.0218234	0.0468804	0.0587649	0.00382444	0.0160271	0.010591	0.00695141	-0.00888186	0.00717129	0.0322115	0.0374485	0.00813093	-0.0125458	0.0417175	0.0379478	0.053	0.0436721	0.0710555	0.0828535	0.00408725	-0.00415778	0.106843	0.102337	0.0244025	0.0195101
95.0588	0.00127365	0.00482371	0.0251281	0.00490974	0.0395989	0.0210534	0.0370407	0.049861	-0.0074437	0.00494123	0.011473	0.0134187	0.00745794	0.000968084	0.0277636	0.0263498	0.0110497	-0.00933335	0.042231	0.0311845	0.0521104	0.049314	0.0746349	0.0727915	0.0167499	0.0105102	0.14603	0.141395	0.0164759	0.0225925
99.0882	-0.000632182	0.002344	0.0311264	0.0101584	0.0339596	0.0284358	0.0244339	0.0265161	-0.0154441	-0.00161453	0.0142354	0.0140542	0.01931	0.00568489	0.0289578	0.0171612	5.74403e-05	-0.0128337	0.0398486	0.0393234	0.0527554	0.0424539	0.0825671	0.0598856	0.0239921	0.0200696	0.177028	0.178872	0.00777323	0.0251512
103.118	0.00478959	0.00333815	0.0347622	0.0165473	0.0310503	0.0359152	0.0194581	0.0261953	-0.0074845	0.00989434	0.0213447	0.0108191	0.0352258	0.0181864	0.0326443	0.0229128	-0.0146506	-0.0134754	0.0629605	0.0620588	0.024905	0.0244471	0.0769184	0.0532808	0.0382242	0.0357804	0.184333	0.182824	0.00886048	0.0219823
107.147	0.00323009	-0.00436122	0.0305408	0.0176124	0.0240623	0.0175967	0.0162525	0.0362089	-0.00447132	0.00998199	0.0297336	0.0232077	0.0384591	0.0244838	0.0403612	0.0374111	-0.00763169	-0.0033679	0.0674226	0.0631404	0.01744	0.0217453	0.0769002	0.0653875	0.0388463	0.0344018	0.178249	0.172433	0.0144156	0.0157604
111.176	0.00544829	0.000324398	0.0223687	0.0114388	0.0174427	0.000931216	0.0353023	0.0472088	0.00924601	0.015574	0.0256992	0.0252994	0.0357105	0.031422	0.0544806	0.048634	-0.000798304	0.00899703	0.0491737	0.05122	0.0311469	0.0230138	0.0788099	0.0513407	0.0288915	0.0166452	0.16764	0.155298	0.0221005	0.0194393
115.206	0.0186489	0.00585268	0.0107251	0.0096218	0.0114278	-0.000338812	0.0411025	0.0519295	0.023644	0.0222648	0.0221893	0.0295901	0.0367689	0.0198032	0.0700732	0.0632286	0.0210832	0.0245804	0.0277408	0.0213363	0.0372431	0.0289288	0.06931	0.0575103	0.0107733	-0.00338989	0.153604	0.1433	0.00992929	0.0182842
119.235	0.0255172	0.0170987	0.00752846	0.00142543	0.0126519	0.00623292	0.0442642	0.0404623	0.0351266	0.0291407	0.0126833	0.022604	0.00543259	0.0155119	0.0781934	0.0727528	0.0218884	0.0240837	0.0225319	0.0101799	0.0513881	0.0448978	0.0809713	0.0661495	0.0179127	0.00204577	0.145262	0.132212	0.00101474	0.00444783
123.265	0.0271199	0.0135804	0.00582152	-0.0105044	0.00492225	0.0148504	0.0597028	0.0489796	0.0423287	0.0324846	0.00967502	0.0071471	-0.000727359	0.0147213	0.0798545	0.0711453	0.0245854	0.0241776	0.0342628	0.0249239	0.0447086	0.0332396	0.0904259	0.0776467	0.0221559	0.00880719	0.128117	0.120172	-0.00214603	0.00445004
127.294	0.0262151	0.0125283	0.0110763	-0.0183431	0.00981273	0.00546558	0.0672621	0.0528126	0.0410907	0.026761	0.0160747	0.0143335	0.00814608	0.0119843	0.0734116	0.0746955	0.0328726	0.0214193	0.0465889	0.0374273	0.0376471	0.0266097	0.0915316	0.0808244	0.0327688	0.0194737	0.0989556	0.114021	-0.00338986	0.00303176
131.324	0.021646	0.0131358	0.0047846	-0.0163546	0.00530618	0.00810702	0.0528753	0.0514961	0.0360068	0.0298466	0.0209262	0.0268833	0.026296	0.00603129	0.0741413	0.0708345	0.037123	0.0198943	0.0645036	0.0559253	0.0341846	0.0347916	0.0721875	0.064401	0.0354968	0.0264483	0.0737704	0.100189	0.016782	0.024222
135.353	0.0179502	0.0101615	0.00616141	-0.00825272	0.0214424	0.0126834	0.0273844	0.0277657	0.0392664	0.03058	0.021421	0.0146459	0.0455581	0.0289149	0.077205	0.0651328	0.0328863	0.0226437	0.0645477	0.0570215	0.047325	0.0438848	0.060925	0.0424835	0.0297206	0.0380906	0.0630974	0.0775864	0.0194153	0.0261558
139.382	0.0185231	0.00966629	0.0129104	0.00506595	0.0282087	0.0270074	0.0283974	0.0228711	0.019343	0.0322609	0.0418544	0.00896088	0.0507871	0.0515933	0.0695989	0.0644106	0.0360677	0.0214141	0.0468596	0.0472236	0.0505111	0.0508325	0.0435874	0.029857	0.0304624	0.0356169	0.0567933	0.0615251	0.0177283	0.0228721
143.412	0.0286919	0.0248586	0.019208	0.00873963	0.0257805	0.0359224	0.0367151	0.0305811	0.0227789	0.0281402	0.0504369	0.0175442	0.0375627	0.0598291	0.0621478	0.051427	0.0471338	0.0216109	0.0438157	0.0386162	0.0603562	0.0515752	0.0425454	0.037931	0.0332212	0.0375849	0.0490717	0.0587353	0.0145646	0.0169635
147.441	0.0421556	0.0365029	0.0278259	0.0187076	0.0209657	0.0219532	0.0344651	0.030415	0.0192221	0.0168106	0.0493152	0.0295981	0.0434273	0.0513073	0.0587473	0.0455591	0.0509711	0.0287907	0.061763	0.0585013	0.0657089	0.0506807	0.0512405	0.0414484	0.0330115	0.0336586	0.0509517	0.0649703	0.0201031	0.0148676
151.471	0.0521874	0.041495	0.0311152	0.0151242	0.0135391	0.0159657	0.0337295	0.0366005	0.0171204	0.00287109	0.0508222	0.0311343	0.0325417	0.0495572	0.0544874	0.040486	0.0429464	0.0327565	0.0740614	0.0729722	0.0745574	0.0655667	0.0574901	0.0464692	0.0249433	0.0301433	0.0729805	0.0705164	0.0272869	0.0139315
155.5	0.0530062	0.0447975	0.0244777	0.0171632	0.0181233	0.027444	0.0252392	0.0225649	0.0134159	0.00380059	0.0393679	0.0370817	0.0407734	0.0492295	0.0451647	0.0371057	0.0425376	0.0297551	0.0808798	0.0833306	0.0857746	0.076424	0.0578066	0.0474992	0.0260085	0.0204446	0.106531	0.100404	0.0297191	0.0138406
159.529	0.0506359	0.0484129	0.0143787	0.0205831	0.0239318	0.0308427	0.00929582	0.0071585	0.00823597	0.0127093	0.03177	0.0216108	0.0429132	0.046472	0.0450029	0.0444206	0.0450933	0.0206258	0.0882816	0.0820141	0.0845788	0.0828996	0.0510239	0.0565111	0.0227298	0.00221194	0.129035	0.126971	0.00589771	0.00093432
163.559	0.0509854	0.0432619	0.0142317	0.0178732	0.0164966	0.0170999	0.0270715	0.0124462	0.0120858	0.0181856	0.0208773	0.0218839	0.056234	0.0459624	0.0466299	0.0466233	0.0386084	0.00384292	0.0834635	0.0706803	0.0829972	0.0774175	0.0477679	0.0715622	-0.00178455	-0.00264121	0.140607	0.141176	-0.0177948	-0.0182836
167.588	0.0507591	0.041035	0.0036819	0.017808	-0.00330725	-0.00814287	0.0284612	0.0160498	0.0185087	0.0178068	0.025996	0.0316293	0.0507667	0.0484057	0.0455966	0.035903	0.0239317	-0.0047044	0.0591663	0.0535691	0.0776388	0.0765888	0.0302887	0.0644536	-0.0168215	-0.00508047	0.147294	0.145164	-0.00996493	-0.0164083
171.618	0.0391245	0.0288628	-0.00112385	0.00522537	-0.00839204	0.00320486	0.0247639	0.0124079	0.0240708	0.0249387	0.0316251	0.0356113	0.0492501	0.0406873	0.0361122	0.0335995	0.0167378	-0.00486471	0.0455064	0.0400299	0.0730452	0.0707615	0.0381452	0.0586599	-0.00694422	0.00280657	0.149547	0.14462	0.00750567	-0.00198793
175.647	0.0375177	0.0207289	0.00459627	0.00435309	0.00377373	0.0161502	0.0101304	0.00457244	0.0399633	0.0330899	0.0311791	0.0342148	0.0439879	0.0412008	0.0290661	0.0281935	0.0189622	0.0137446	0.0393523	0.0283781	0.0771591	0.0760494	0.0339981	0.0491558	0.00747231	0.000835936	0.150658	0.146405	0.00948838	0.00423074
179.676	0.028998	0.019337	0.00709621	0.00422679	0.0124234	0.0178972	0.00566099	0.000659306	0.0348534	0.0302502	0.0109396	0.0307206	0.0391057	0.0270169	0.0442244	0.0344093	0.0345495	0.028292	0.0397543	0.0264779	0.0784604	0.0866247	0.0338572	0.0374579	0.0137653	0.00243578	0.149754	0.143907	0.00346647	-0.00147094
183.706	0.0343272	0.0251656	0.0226583	0.0117789	0.0137201	0.0154045	0.0118601	0.00833904	0.0107888	0.0208643	0.00971896	0.0305938	0.0428239	0.0163421	0.0555446	0.0448651	0.0479649	0.0385108	0.0473919	0.0325818	0.0842397	0.0862294	0.0285703	0.0355846	0.0138145	0.0144409	0.138377	0.136498	0.0188081	0.010024
187.735	0.0349032	0.0354039	0.034377	0.016295	0.0153126	0.0216316	0.0109626	0.00833784	0.0118002	0.0167393	0.0183738	0.0238519	0.0366383	0.0202828	0.0539671	0.0481363	0.0518269	0.0449153	0.0546888	0.0458383	0.0908613	0.0794746	0.0191291	0.0150941	0.017391	0.0235782	0.128315	0.126036	0.0237549	0.0191678
191.765	0.023348	0.0403743	0.0359744	0.0214998	0.0313837	0.0260568	0.0193219	0.0133271	0.0336371	0.0296446	0.0212918	0.0215246	0.0376869	0.0407994	0.0531258	0.0512077	0.0402156	0.0424962	0.050828	0.0468592	0.103698	0.0968455	0.00713193	0.0226423	0.0166526	0.0280865	0.128854	0.120399	0.0243314	0.00860345
195.794	0.0217975	0.044479	0.0392426	0.019733	0.0323244	0.0242809	0.00897771	0.0155696	0.0409693	0.0242699	0.0327069	0.0290275	0.0420535	0.0495932	0.0520456	0.0540042	0.0362043	0.0317603	0.0426171	0.0366575	0.113644	0.107279	0.0103791	0.0307513	0.00979497	0.0307878	0.121359	0.110256	0.0118073	0.000646848
199.824	0.0279405	0.0493322	0.0330922	0.0225819	0.0260289	0.0192965	0.000529098	0.00907971	0.0357363	0.0162048	0.0445228	0.0504889	0.0519232	0.0410865	0.0594325	0.0546518	0.023419	0.0119208	0.033873	0.0286165	0.109832	0.107346	-0.000712573	0.0283458	0.00582731	0.0261774	0.120142	0.109003	0.00817675	-0.00711541
203.853	0.0417177	0.061396	0.0309194	0.0310843	0.0214665	0.0157388	0.0120299	0.0124377	0.0446026	0.0147958	0.0668333	0.0585978	0.0619089	0.0390081	0.0717221	0.0649442	0.0242219	0.011584	0.0370724	0.0297962	0.105589	0.0949243	0.00393565	0.0136485	0.0028621	0.0252522	0.101026	0.0955321	0.00489186	-0.0132904
207.882	0.0454932	0.0555832	0.0342284	0.0258834	0.0226211	0.013826	0.0286725	0.0322738	0.048147	0.0283511	0.0670633	0.0640581	0.0709878	0.0432827	0.076315	0.0589277	0.0212674	0.0143198	0.0355599	0.0380039	0.088075	0.0792727	0.0106346	0.0192765	0.0156993	0.0236311	0.0815185	0.0734923	0.00162568	0.00255304
211.912	0.0453865	0.0441727	0.03498	0.0292972	0.0298483	0.0163237	0.0483225	0.0443537	0.0628291	0.03882	0.0704876	0.0688686	0.0688791	0.0452311	0.062906	0.0517183	0.0221761	0.0106944	0.0368411	0.0368993	0.0737523	0.0662121	0.0216931	0.0179425	0.0199015	0.0256364	0.0600024	0.0461211	-0.00379396	-0.00417863
215.941	0.042056	0.0331941	0.0414429	0.0426943	0.0334026	0.0212487	0.0547733	0.0566927	0.0602478	0.0380595	0.0678103	0.0702035	0.0620903	0.0429518	0.047297	0.0471347	0.0224452	0.0126097	0.0333672	0.0332948	0.0631823	0.0685513	0.0179789	0.0240033	0.0210522	0.0376097	0.0486538	0.0282527	-0.00187504	-0.0119351
219.971	0.0381373	0.024938	0.0444009	0.051133	0.0367919	0.0251327	0.0539119	0.0576801	0.0403082	0.0295093	0.0681211	0.0636351	0.0476393	0.0331592	0.0439041	0.0548675	0.0228772	0.00936166	0.0401761	0.0291811	0.0705569	0.0742351	0.0215393	0.0207453	0.0196692	0.0351174	0.0449847	0.0254502	-0.011881	-0.0129249
224	0.0339129	0.0209703	0.0361533	0.0499613	0.0375807	0.0325626	0.0447057	0.0473284	0.0390166	0.0244101	0.0680279	0.0549636	0.0523963	0.0330264	0.0530603	0.0662045	0.0195363	0.0217485	0.0314768	0.0207323	0.0771319	0.0848708	0.0269309	0.0231562	0.0196127	0.0300771	0.0469401	0.0391111	-0.0052971	-0.0121814
228.029	0.0294087	0.022896	0.0326524	0.0496845	0.0387754	0.034431	0.0437825	0.0345898	0.0377473	0.0209593	0.0614076	0.0407006	0.0447739	0.020378	0.0675555	0.0710463	0.0188351	0.0242109	0.0253473	0.00318107	0.0826259	0.0940033	0.0207089	0.031032	0.0192683	0.021875	0.0444748	0.0390454	0.00306179	0.00411919
232.059	0.0257948	0.0165248	0.0229782	0.0368045	0.025753	0.0186936	0.0430334	0.036114	0.0294966	0.0198381	0.050553	0.0385474	0.0415715	0.0158527	0.0611642	0.0635342	0.0268036	0.0260252	0.0245341	0.00797213	0.0921809	0.0963312	0.0158828	0.0205807	0.0201114	0.0153293	0.0420744	0.037846	0.0120471	0.000184053
236.088	0.0232497	0.0166101	0.0187684	0.0325365	0.0146359	0.00822453	0.0439265	0.036617	0.0177035	0.0266732	0.0492916	0.0438643	0.0328758	0.0200799	0.0656385	0.0708514	0.0320099	0.0214305	0.0318236	0.0217792	0.0892587	0.0845722	0.031149	0.0302833	0.0271096	0.0227433	0.0488073	0.0419013	0.0213479	-0.00288879
240.118	0.0220561	0.0191133	0.0215038	0.0363943	0.0148408	0.00812811	0.0493359	0.0390456	0.0210984	0.0238397	0.0460325	0.0456776	0.0204365	0.021578	0.069616	0.0703697	0.0387333	0.0275641	0.0432042	0.0304894	0.0848333	0.0791915	0.0384567	0.0484204	0.0249625	0.0278526	0.0461299	0.0445013	0.0205504	-0.00290826
244.147	0.0250024	0.0139747	0.0294069	0.0376406	0.00605442	0.000886687	0.0533776	0.0415111	0.0298096	0.0151236	0.0291894	0.0348039	0.00772968	0.0278018	0.0574757	0.0683542	0.0170751	0.022753	0.0412837	0.0444656	0.079943	0.0822519	0.0427091	0.0461919	0.0238908	0.0354937	0.0410642	0.0420339	0.0262349	0.00776678
248.176	0.0247294	0.0140568	0.0259078	0.031184	-0.00027347	0.00774456	0.0494675	0.039027	0.037568	0.0131726	0.0155865	0.0311461	0.0098009	0.0279468	0.0511926	0.0746113	0.0131215	0.0219305	0.0337882	0.0486405	0.0633822	0.0702291	0.0390003	0.0461485	0.0250165	0.0359387	0.0383186	0.041789	0.0205314	0.0103807
252.206	0.0222146	0.0285414	0.0240188	0.0198658	0.00542372	0.0185122	0.0311802	0.0284357	0.0390135	0.0278941	0.026016	0.0344641	0.031434	0.0295757	0.0535943	0.075093	0.020585	0.0179109	0.0281105	0.0543473	0.0550011	0.0616868	0.040906	0.0486124	0.0352592	0.0366182	0.0317872	0.0324582	0.0193103	0.0135986
256.235	0.0307728	0.03938	0.0255785	0.0247837	0.0148899	0.0337159	0.0196121	0.0130979	0.040254	0.0351998	0.0335097	0.0249033	0.0396354	0.0298312	0.0520454	0.0567264	0.0148273	0.0243091	0.0311069	0.0509664	0.0590057	0.0616552	0.0423197	0.0431926	0.0415064	0.0296652	0.0199172	0.0335518	0.0137237	0.0113157
260.265	0.0331475	0.0318013	0.0283364	0.0134371	0.0108811	0.0369808	-0.00177987	0.0080687	0.0467447	0.0337797	0.0322903	0.0162828	0.0500122	0.0268571	0.0527919	0.058223	0.0141087	0.00992944	0.0367501	0.0465705	0.0458791	0.0513544	0.045637	0.0434957	0.0394112	0.0280385	0.0202684	0.0311088	0.00887549	0.0186509
264.294	0.0343149	0.0274844	0.0300955	0.0179805	0.0161521	0.0378755	-0.016862	-0.00667183	0.0471272	0.0472256	0.0193001	0.00731855	0.0390404	0.0247105	0.0495481	0.0548182	0.0221718	0.00296309	0.0465414	0.0522278	0.0361169	0.0406148	0.041371	0.0503469	0.0426428	0.0174971	0.0278914	0.0286798	-0.00175755	0.00626581
268.324	0.0384396	0.0252901	0.0234264	0.0160715	0.0282198	0.035575	-0.0313486	-0.00927707	0.0570765	0.0542949	0.00206329	-0.00606789	0.0286832	0.0153483	0.0557426	0.0596153	0.0199147	0.00494316	0.0530333	0.0538538	0.0424257	0.0304919	0.0360914	0.0356052	0.0376815	0.011806	0.0313594	0.0327293	-0.0120717	0.00108744
272.353	0.0347636	0.0235155	0.0165949	0.00700844	0.028262	0.0293261	-0.0201695	0.00978948	0.0592305	0.0516636	0.00508831	-0.00214654	0.0176227	0.0203091	0.0652445	0.065412	0.0127995	-0.00461372	0.059347	0.060315	0.0481647	0.0373802	0.040969	0.0339904	0.0252361	0.0153908	0.0480406	0.0403836	-0.00700674	-0.000170706
276.382	0.0282901	0.0210954	0.00912426	0.00548085	0.0376457	0.0210283	0.0119096	0.015307	0.055225	0.0482218	0.00967624	0.00642708	0.0142953	0.0360811	0.0793683	0.0728426	0.017912	0.000750709	0.0556336	0.0626662	0.0566091	0.0549859	0.0376454	0.0227606	0.0150809	0.0126842	0.054219	0.0444105	0.00104607	0.00945678
280.412	0.0184078	0.0107837	0.00725019	0.00628255	0.0268963	0.0106697	0.0350673	0.0233225	0.0571714	0.0596309	0.00678244	0.00423232	0.0243909	0.0342806	0.0838643	0.0783713	0.0340516	0.023989	0.0541942	0.0597351	0.0632814	0.0672911	0.0462943	0.0232257	0.0129279	0.00670079	0.0484854	0.0469211	0.0088524	0.0135763
284.441	0.011095	0.0168083	0.0101152	0.0124643	0.0209784	0.00464696	0.0349447	0.0299493	0.0606416	0.0618372	0.00837162	0.00213218	0.0375941	0.0304203	0.080323	0.0699861	0.0371503	0.0329743	0.0606733	0.0621645	0.0693135	0.0728947	0.0231319	0.00851037	0.008593	0.00787947	0.0457557	0.0517197	0.0125524	0.0179809
288.471	0.00946491	0.0148019	0.0235397	0.0272948	0.0271695	0.00854181	0.0242505	0.0280494	0.0676711	0.0650504	0.0117205	-0.00396293	0.0202515	0.0197716	0.0695116	0.0562423	0.0395295	0.0338384	0.0597182	0.0714828	0.0729914	0.0731952	-0.00219895	-0.00857736	0.00537543	0.0203756	0.047294	0.0566497	0.0236374	0.0293159
292.5	0.00795622	0.0058278	0.0375832	0.0314209	0.0329758	0.0242166	0.0173263	0.0353263	0.0649652	0.0676215	0.0233913	0.00196415	0.0173947	0.00557031	0.0589993	0.0458778	0.0335105	0.0163313	0.0550607	0.0628343	0.0658883	0.0785413	-0.000974364	-0.0157298	0.0122497	0.0153548	0.0540822	0.0612934	0.0148692	0.0213742
296.529	0.00620288	0.0154371	0.0365543	0.0375758	0.0393503	0.0444251	0.00680653	0.0242293	0.0569749	0.0690903	0.0242174	0.0109643	0.0209269	0.00919013	0.0549251	0.0372873	0.0211976	0.00502396	0.0376108	0.0428121	0.061665	0.0768742	-0.0019313	-0.0257519	0.00588668	-0.00473044	0.059739	0.0598771	0.00759547	0.00644266
300.559	0.0104255	0.0210432	0.039031	0.0357981	0.0589	0.0550527	-0.00942649	0.0258619	0.0539499	0.0607999	0.0175343	0.0069313	0.0223595	0.0277197	0.0415286	0.0302272	0.0130718	0.00742712	0.0312734	0.0408519	0.0637035	0.0637228	0.00432754	-0.0269287	-0.00886187	-0.0202132	0.0631791	0.0579154	0.0134159	-0.00191825
304.588	0.0127967	0.01695	0.0505722	0.0450553	0.0575263	0.0620531	-0.00775595	0.0271534	0.0578311	0.0541904	0.018364	0.0161534	0.0235879	0.0258733	0.0407179	0.0231843	-0.000240856	0.00380946	0.0461356	0.0435277	0.0657274	0.0652446	-0.00567355	-0.00851787	-0.000930091	-0.0324316	0.0612233	0.0635371	0.00607625	-0.0072664
308.618	0.0227029	0.0182845	0.0604826	0.0520222	0.0557006	0.0485411	0.0149041	0.0348716	0.0589948	0.0305026	0.0334866	0.0298475	0.00865622	0.0161469	0.0405517	0.027333	0.00368256	0.0152321	0.0628671	0.0598474	0.0729129	0.0706892	0.0227527	0.00871157	-0.00274008	-0.0341085	0.0438809	0.0556377	0.0177058	-0.00073213
312.647	0.0259265	0.0277053	0.057225	0.0525591	0.0415722	0.0394546	0.0186681	0.0340999	0.0488648	0.0281593	0.0459742	0.0422781	0.00430198	0.000731483	0.0426853	0.0364477	0.0133301	0.0225975	0.0736403	0.0724668	0.08336	0.0772286	0.0355477	0.0197998	0.00179537	-0.0328236	0.0441989	0.0505784	0.0129737	0.0176947
316.676	0.0311657	0.0312357	0.0492218	0.0514361	0.0370245	0.0371647	0.0254467	0.0353109	0.0473407	0.0368604	0.0428821	0.0458984	0.00309855	-0.00634184	0.0408282	0.0371964	0.0255178	0.023629	0.109211	0.103447	0.086666	0.0720842	0.0410618	0.0205985	0.0160958	-0.0241347	0.0719726	0.0631168	0.0257536	0.0300923
320.706	0.0387973	0.0404769	0.0445591	0.05589	0.0535191	0.0448748	0.0398328	0.0468182	0.0467472	0.0387545	0.0348688	0.0482021	0.0183586	0.0135371	0.041598	0.03688	0.0292985	0.01745	0.135161	0.128489	0.0752862	0.0664882	0.0256518	0.0167413	0.0183365	-0.00818091	0.0939706	0.0860963	0.0304276	0.0419369
324.735	0.036703	0.0396461	0.0435325	0.046492	0.0606647	0.0535575	0.0652281	0.0673507	0.0477319	0.0435214	0.0386125	0.053658	0.0270719	0.0225749	0.0487904	0.0464444	0.031717	0.0181466	0.138659	0.125937	0.0671787	0.0673133	0.0280623	0.0209404	0.0220553	0.00296915	0.110387	0.106725	0.0392539	0.0373997
328.765	0.0359026	0.0417179	0.0434767	0.04002	0.0527301	0.0430915	0.0836947	0.0709493	0.0513621	0.0391102	0.0392704	0.0559632	0.0331885	0.0197267	0.0544799	0.0497925	0.0403559	0.0278116	0.123718	0.120191	0.056277	0.062235	0.0495766	0.0417349	0.0245341	0.000119685	0.125857	0.117612	0.0451964	0.0405883
332.794	0.0357744	0.0370227	0.0524579	0.0476488	0.0340909	0.0255894	0.0719367	0.0693067	0.0475207	0.0318588	0.0374383	0.038242	0.0480066	0.0206216	0.0689622	0.0592209	0.0305586	0.0214484	0.103182	0.0903815	0.0386554	0.0369549	0.0550746	0.0543478	0.0277167	0.0123383	0.113067	0.121774	0.0498826	0.0354308
336.824	0.0405654	0.0409705	0.0665466	0.0583686	0.0221331	0.0239221	0.0758604	0.0577754	0.0495682	0.0281704	0.0381813	0.0396116	0.0395642	0.0247379	0.0860789	0.0771833	0.0298541	0.00788401	0.0593351	0.0515394	0.0185055	0.0128775	0.0485278	0.0537558	0.0301094	0.00770297	0.104282	0.117042	0.0486389	0.031102
340.853	0.0333091	0.0439949	0.0719308	0.0671854	0.0373076	0.0266004	0.0624685	0.0646505	0.044462	0.0327583	0.0354537	0.0337379	0.0247619	0.0325511	0.0915729	0.0884152	0.0101699	-0.0011121	0.0227231	0.0300238	0.0225115	0.0184651	0.0644171	0.0667147	0.0272427	0.00310477	0.103554	0.11565	0.0464239	0.0390091
344.882	0.0341487	0.0338736	0.0724743	0.0663117	0.027386	0.0261878	0.0630054	0.0643156	0.0562858	0.0483556	0.035379	0.0368022	0.0239621	0.0427749	0.0824623	0.0861058	0.00381995	-0.0014894	0.0181533	0.045827	0.0325055	0.0212459	0.084715	0.0834073	0.0228503	-0.00256096	0.105475	0.103319	0.053411	0.0511366
348.912	0.0285295	0.0331518	0.0670228	0.053304	0.0203679	0.0383161	0.061036	0.0669524	0.0614142	0.0574972	0.0475529	0.0471768	0.0354143	0.0511598	0.0758525	0.0718255	0.00782565	0.0073655	0.0426539	0.0604588	0.0439802	0.0397986	0.0851422	0.0875752	0.0306161	0.00287306	0.106915	0.101109	0.0589876	0.0634282
352.941	0.0279858	0.0357545	0.0469816	0.0361995	0.0319736	0.0402619	0.0740937	0.0698416	0.0509894	0.0610743	0.0543315	0.0508049	0.0386045	0.0519383	0.0617921	0.0538167	0.0237565	0.0154489	0.0646796	0.0670652	0.0593087	0.0603407	0.0778773	0.0803431	0.0334677	0.00447628	0.111261	0.100717	0.0584025	0.0543583
356.971	0.029877	0.0431612	0.0253758	0.0123026	0.0381042	0.046341	0.0826705	0.0752066	0.0460787	0.0546337	0.0473722	0.0423501	0.0514176	0.0429259	0.059917	0.0538697	0.0352995	0.0226858	0.0706491	0.070544	0.0701237	0.0629788	0.0730484	0.0691434	0.0313342	0.00183086	0.118515	0.109958	0.0468165	0.0385627
361	0.0335494	0.0420809	0.0114789	-0.0168877	0.0348349	0.0389722	0.0742464	0.0701828	0.0464685	0.0476832	0.0414919	0.0432005	0.0475995	0.0452493	0.0705907	0.0787771	0.0292175	0.0232597	0.0779978	0.070342	0.0675782	0.0595043	0.0771852	0.0680313	0.0418768	0.00830198	0.120048	0.117167	0.0398387	0.032864
365.029	0.0439285	0.0505925	0.00113595	-0.030947	0.0267736	0.0229318	0.0647154	0.0599411	0.0570559	0.0498964	0.050595	0.0573687	0.0422119	0.0373769	0.0809128	0.0899319	0.023815	0.00944358	0.0675167	0.069599	0.0649089	0.0746695	0.0799729	0.0639875	0.0505056	0.0163114	0.117181	0.114495	0.0346025	0.0311205
369.059	0.049063	0.065718	0.000401382	-0.0204207	0.0230364	0.0213625	0.0613324	0.0499801	0.0664209	0.0524	0.0509765	0.0636977	0.0380768	0.0427235	0.0989959	0.0949995	0.0150492	0.00109354	0.0651312	0.0631459	0.0830542	0.0825914	0.0900004	0.0689887	0.0478365	0.0297213	0.11599	0.110104	0.0324828	0.0323892
373.088	0.0453774	0.0711847	0.00375696	-0.00987932	0.0270211	0.0121079	0.0594618	0.0526501	0.0769461	0.0568581	0.0513033	0.0520051	0.0239087	0.037938	0.10308	0.101177	0.00837346	-0.00379689	0.0562288	0.0522914	0.0774918	0.0751888	0.0945092	0.0779769	0.0493755	0.0452579	0.119262	0.108243	0.0297617	0.0282496
377.118	0.0388855	0.0522502	0.018025	0.00538373	0.0298077	0.00773433	0.0633905	0.0534475	0.0785911	0.0617131	0.05446	0.0512696	0.0225637	0.0262644	0.100529	0.102326	0.0353764	0.0126563	0.0567816	0.0595253	0.0654664	0.0618617	0.0984611	0.0782199	0.0490766	0.0515477	0.110174	0.106367	0.0317815	0.0309116
381.147	0.0315582	0.0367311	0.0299966	0.0233224	0.0167256	0.014127	0.0613872	0.0618691	0.0747634	0.0579267	0.0448883	0.0524544	0.0173497	0.0223021	0.0922256	0.0903349	0.0421162	0.0225125	0.0592921	0.0546413	0.0575756	0.0577386	0.0862359	0.0721614	0.0495539	0.0465566	0.0927625	0.107492	0.0363387	0.0324139
385.176	0.0275811	0.0372867	0.0252032	0.0232417	0.00984311	0.0105059	0.0565527	0.0605686	0.0687491	0.0595797	0.0429336	0.0556691	0.0156468	0.0290579	0.0793124	0.0816308	0.0385032	0.0321522	0.0474383	0.0452873	0.0489132	0.0450618	0.0728189	0.0586438	0.041746	0.0520178	0.07338	0.0881438	0.0393488	0.0233338
389.206	0.0318545	0.0393659	0.02432	0.0161577	0.00677538	0.0156265	0.0575147	0.0660663	0.0668939	0.0581584	0.0330106	0.0458329	0.00942635	0.0290095	0.0724285	0.077083	0.0344831	0.0342094	0.0358113	0.0305784	0.0473959	0.0475967	0.0537599	0.0453275	0.0434341	0.0648033	0.0573003	0.0749492	0.032471	0.0305355
393.235	0.0421115	0.0413288	0.026171	0.00872228	0.0204916	0.0281008	0.0570086	0.0617108	0.0677911	0.0627546	0.0298768	0.040931	0.0112386	0.0213182	0.0791025	0.08175	0.0269914	0.0275369	0.0333169	0.0248547	0.0548656	0.0418029	0.0420553	0.0319408	0.0472937	0.061189	0.0558651	0.0759142	0.027439	0.0376979
397.265	0.0419984	0.0346052	0.0234726	0.020205	0.0233411	0.0400343	0.0571983	0.0607838	0.0733355	0.0651341	0.0145881	0.0289483	0.00579514	0.0116922	0.0844963	0.0773841	0.0136291	0.0157124	0.0281909	0.0269303	0.0534448	0.0408542	0.0444694	0.0311929	0.0444306	0.0475628	0.0467958	0.066202	0.0228308	0.0276171
401.294	0.0447026	0.0328259	0.0267525	0.0287417	0.0225845	0.0354081	0.0526739	0.043738	0.0721555	0.0598248	-0.00970979	0.0106366	0.0213904	0.0351183	0.0797315	0.0747689	0.0154883	0.0188205	0.0279099	0.0200164	0.0332694	0.0381441	0.0484239	0.0474867	0.0354685	0.0312746	0.0465507	0.0627627	0.0139021	0.0199485
405.324	0.0455317	0.026546	0.0305079	0.0226676	0.027228	0.0199094	0.0582267	0.0331782	0.0732942	0.0588793	-0.0146681	0.0117613	0.0363617	0.0459133	0.0727912	0.0678011	0.027221	0.0225385	0.0307311	0.024271	0.0197437	0.0250676	0.0404209	0.0365737	0.0330877	0.0251193	0.0555401	0.0740024	0.0100391	0.0252987
409.353	0.0561213	0.0325626	0.0248376	0.0130152	0.0304757	0.0154522	0.0548875	0.0332259	0.0679829	0.0610994	-0.0316451	0.0175062	0.0390674	0.0419751	0.072523	0.0616258	0.0296464	0.0204948	0.0329003	0.0364776	0.0279588	0.019982	0.0362815	0.0340319	0.0183608	0.0359994	0.0760472	0.0950014	0.0150995	0.024322
413.382	0.0588096	0.0461073	0.0122322	-0.00130272	0.0338305	0.01871	0.0400891	0.0178482	0.0654627	0.061551	-0.010475	0.0182721	0.0384059	0.0299768	0.0749088	0.0570892	0.0313178	0.0275445	0.0378996	0.0350638	0.05752	0.05115	0.0383742	0.0248453	0.015341	0.0363701	0.0889926	0.0969047	0.00961927	0.0175093
417.412	0.0632582	0.0556972	0.0106446	0.00135459	0.0333562	0.0240916	0.0207364	0.0113154	0.0578546	0.0636468	0.0123566	0.0171671	0.0374033	0.0284375	0.072569	0.0607512	0.0420231	0.0385378	0.0452608	0.0383713	0.0840545	0.0800678	0.0479525	0.021339	0.0150751	0.0244932	0.0953457	0.102221	0.0041027	0.011572
421.441	0.0653862	0.0676057	0.0168412	0.0148699	0.0341268	0.0171589	0.0288327	0.0143097	0.0494824	0.0447527	0.0198156	0.0281635	0.0272999	0.0332567	0.0702548	0.0566529	0.0305493	0.0267903	0.0487376	0.0368763	0.0984208	0.0942596	0.0529757	0.0291045	0.00981301	0.0124213	0.0945271	0.101927	0.00966062	0.0163517
425.471	0.0621583	0.0699265	0.0187528	0.0180586	0.0313368	0.012637	0.0289874	0.0361257	0.039515	0.0335284	0.0072288	0.0373219	0.038151	0.048451	0.0674915	0.0610307	0.0183989	0.0161907	0.0497421	0.0439086	0.100461	0.104697	0.0435126	0.0239274	0.00672788	0.00496007	0.0903991	0.0940091	0.0178066	0.0272545
429.5	0.0672029	0.064	0.0255328	0.0199947	0.0339017	0.0158119	0.0371485	0.0433002	0.0471809	0.0420695	0.0131055	0.0567923	0.0437673	0.0525197	0.0762484	0.0618474	0.0128198	0.0142655	0.0462434	0.056835	0.107421	0.107752	0.0460025	0.0255114	0.001281	0.00446346	0.0821639	0.0760721	0.017325	0.028006
433.529	0.0708644	0.0596478	0.0314874	0.027631	0.0226587	0.0193199	0.0467703	0.0429232	0.0520689	0.0569845	0.036562	0.0543146	0.0514759	0.0492656	0.082472	0.0739562	0.012875	0.0179493	0.0479919	0.0574649	0.111265	0.11155	0.052842	0.0341206	0.0132775	0.00250949	0.0739369	0.0710704	0.0274732	0.0216611
437.559	0.0634891	0.0573098	0.0339286	0.028328	0.0243049	0.014755	0.0382751	0.0434463	0.0519398	0.0533733	0.0406305	0.0510735	0.0516717	0.0441645	0.0820447	0.0837805	0.0117968	0.0180476	0.0505595	0.0540249	0.109306	0.106825	0.0419869	0.0332134	0.0266945	0.00352736	0.0831065	0.0721073	0.0217233	0.0198995
441.588	0.0568806	0.0489584	0.0329753	0.0160479	0.0225306	0.0160994	0.0408037	0.0511571	0.0404261	0.054011	0.0394265	0.0448762	0.0467935	0.0438967	0.0850895	0.0777166	0.021025	0.0130249	0.0437647	0.0427253	0.101912	0.0923719	0.035157	0.0315927	0.0328689	0.0217086	0.0845568	0.0756971	0.00799154	0.0142406
445.618	0.0484016	0.0606866	0.0252539	0.0156553	0.0255991	0.0230243	0.0462189	0.0516571	0.0491596	0.0731189	0.0323812	0.0355252	0.0442501	0.048223	0.089852	0.0784971	0.0244665	0.0143469	0.0318451	0.0316606	0.086136	0.0844226	0.0256271	0.0110949	0.0356798	0.0191638	0.0880591	0.080324	0.0121977	0.00153303
449.647	0.047737	0.0704463	0.0126716	0.0077461	0.0292553	0.0273118	0.0461093	0.0361519	0.0486342	0.0796631	0.0441461	0.031914	0.0474624	0.0421313	0.0890096	0.0800462	0.0191076	0.00744957	0.0199596	0.0290389	0.0734882	0.0740045	0.0339315	0.019215	0.0371397	0.011477	0.0949575	0.0819154	0.00404182	0.00340114
453.676	0.0465438	0.0710408	0.0084645	0.00512137	0.0225944	0.02769	0.03965	0.0349886	0.038796	0.0779057	0.0440173	0.0422462	0.0375544	0.0213572	0.0922504	0.0856034	0.012185	0.0100835	0.0193011	0.0283524	0.0640944	0.0658187	0.0322817	0.0117594	0.0350981	0.0184559	0.0983331	0.0772725	0.00908453	0.00388725
457.706	0.046583	0.0650921	0.013198	0.00830202	0.0250197	0.0357235	0.0311215	0.0364668	0.0165412	0.0566552	0.0324374	0.0439858	0.0271242	0.0201788	0.0909132	0.0849934	-0.00511117	0.0132206	0.0206212	0.0359168	0.0506329	0.0603902	0.0221766	-0.000237163	0.0370831	0.0131663	0.0883612	0.0725635	0.00434663	0.00259607
461.735	0.0539974	0.0620268	0.00904963	0.00901481	0.0329914	0.0472568	0.0244012	0.0316507	0.00547769	0.0243202	0.0260546	0.0335375	0.0127166	0.0309042	0.0969608	0.0870116	0.00476992	0.0202603	0.0261057	0.0478227	0.0570353	0.0589325	0.020681	0.00358645	0.039411	0.0128275	0.0803861	0.0669918	0.0199984	0.00506748
465.765	0.0587613	0.0607815	0.0201073	0.0209345	0.0346961	0.0486992	0.0271006	0.0260147	0.00736862	0.0148672	0.0273146	0.0317582	0.0154461	0.0340206	0.0891987	0.0812326	0.0141453	0.0233308	0.0365449	0.0525328	0.0618049	0.0609382	0.0109032	0.00311678	0.028655	0.015767	0.082932	0.0702411	0.0120401	0.00939316
469.794	0.0563557	0.0577091	0.0230032	0.0224629	0.0464069	0.0449137	0.0319702	0.0256137	0.00129777	0.0148237	0.0291689	0.0359038	0.0265816	0.0392739	0.0843329	0.0774386	0.00482585	0.0170994	0.0434645	0.0553531	0.0644984	0.0663835	-0.00346623	0.00816756	0.0234557	0.0173089	0.0822381	0.0779158	0.0161188	0.0070277
473.824	0.0545818	0.0611879	0.0120091	0.0301493	0.0600696	0.040757	0.043257	0.0315711	0.0116699	0.028773	0.0336291	0.0380113	0.0247574	0.0334853	0.0800154	0.0792038	0.00357361	0.00676243	0.0482795	0.0491839	0.0641604	0.0654925	0.0178331	0.0239426	0.0195315	0.0111633	0.0848142	0.0892971	0.02371	0.00612345
477.853	0.0542395	0.058983	-0.000940276	0.019945	0.0605251	0.0504075	0.0413757	0.027841	0.0207102	0.0333706	0.0268091	0.0307417	0.0132891	0.0265384	0.0721409	0.0725285	0.0105807	0.00958428	0.0534351	0.0501608	0.0772851	0.0751655	0.0301004	0.0253611	0.0247649	0.0126155	0.079944	0.0940155	0.010316	0.00714689
481.882	0.0538299	0.0574302	0.00916365	0.00577406	0.0636936	0.0599852	0.0300476	0.0252205	0.017796	0.0396995	0.0200701	0.0401044	7.98137e-05	0.0258073	0.0719468	0.0628947	0.00980033	0.0194986	0.059386	0.0555438	0.0728867	0.0698414	0.0414976	0.0218446	0.0294361	0.0111596	0.0798524	0.0958301	0.00123828	0.00152204
485.912	0.0454141	0.0496985	0.00964032	0.00574564	0.0578638	0.05676	0.0310719	0.0298539	0.0263347	0.0499682	0.0222302	0.0503367	0.00131676	0.022684	0.0677393	0.0545097	0.0181978	0.0277534	0.0581063	0.0542591	0.0649144	0.0642213	0.0419077	0.0282878	0.0236754	0.0142204	0.0854561	0.10513	0.0068498	-0.00276117
489.941	0.0454128	0.0341246	0.0110497	0.00422903	0.0472623	0.0450761	0.0318934	0.0309802	0.0400601	0.0559896	0.0206814	0.0502885	0.00995315	0.0158354	0.0591442	0.0573277	0.0254598	0.0386696	0.0579141	0.0519893	0.062785	0.0538938	0.0374541	0.0330692	0.0230648	0.0147682	0.0829701	0.108452	0.0144875	-0.00174499
493.971	0.0454264	0.0205379	-0.00228374	0.00341945	0.0409667	0.0455256	0.0303293	0.0400402	0.0539213	0.0484677	0.0301443	0.049661	0.0271987	0.0259044	0.0556922	0.0595981	0.0293708	0.0438168	0.0436283	0.0457316	0.0608222	0.0557763	0.0299596	0.0297659	0.0256921	0.0109288	0.0897093	0.106661	0.0268949	0.0106343
498	0.0396516	0.0201308	-0.016536	0.000330688	0.0346049	0.0342021	0.0337066	0.0408012	0.0505898	0.036865	0.0390099	0.0389296	0.0349875	0.030496	0.0545158	0.0639776	0.0222855	0.0414033	0.0405342	0.0440226	0.06839	0.0590135	0.0221891	0.0363014	0.030301	0.0254333	0.0987296	0.0961071	0.0270652	0.0110199

## Sheet: Figure 3b (blue)
	time
subject gender		F	M	F	F	M	F	M	F	F	M	F	F	M	F	M	F	M	F	M	M	M	F	M	F	F	F	F	F	M	F	M	M	F	F	F	F
	-50	0.0202839	0.0230734	0.0148341	0.0205754	0.029147	0.0162124	0.0189637	0.0202165	0.0153341	0.0176971	0.0181517	0.0171774	0.0188354	0.0165966	0.0208697	0.0180246	0.0158399	0.0131931	0.0162431	0.0190263	0.0159735	0.0179703	0.0157003	0.0231225	0.0287928	0.0193424	0.0154218	0.023536	0.013113	0.0202399	0.0196332	0.0178891	0.0164607	0.0155096	0.0252484	0.0259352
	-48.0429	0.019178	0.0157093	0.0202356	0.0233135	0.0254185	0.017988	0.0181122	0.0157207	0.0130437	0.016366	0.00969611	0.0158877	0.0198158	0.0163699	0.0159413	0.020827	0.0178632	0.0225433	0.0160225	0.0222805	0.0208427	0.0226951	0.0171588	0.0262087	0.0153905	0.0182013	0.0160163	0.0183406	0.0156873	0.0192875	0.0170976	0.0239249	0.0223415	0.0182497	0.0225763	0.0244899
	-46.0857	0.0184182	0.0148382	0.0269734	0.0188838	0.0229663	0.0178981	0.0214423	0.0224793	0.0109898	0.0214317	0.0146789	0.0185052	0.0248365	0.0199632	0.0197777	0.01356	0.0194366	0.018362	0.0200041	0.0167734	0.0165324	0.0204036	0.0110567	0.0263864	0.0113922	0.0164833	0.0179714	0.0177891	0.0180719	0.0125348	0.0206123	0.0335835	0.015156	0.0206554	0.0195758	0.0207102
	-44.1286	0.0169917	0.0149617	0.0240829	0.0159851	0.0273456	0.0148447	0.0203088	0.0228459	0.0138135	0.0138958	0.0109454	0.0227295	0.019994	0.0175381	0.0186508	0.0196594	0.0239218	0.0200685	0.0211895	0.0213658	0.0198377	0.022969	0.0105142	0.0240045	0.0159557	0.0220254	0.0137835	0.0315268	0.0181542	0.0129972	0.0137735	0.0194954	0.0188653	0.0182957	0.0188609	0.0133483
	-42.1714	0.0134593	0.0166827	0.014064	0.0128135	0.0296816	0.0174411	0.0206138	0.0272104	0.0182696	0.0123506	0.0213741	0.0165093	0.0140093	0.0129105	0.015899	0.0210952	0.0184303	0.015933	0.0183992	0.0134314	0.0143375	0.0172618	0.00803915	0.0232927	0.0185063	0.0177691	0.0184707	0.0259681	0.0132051	0.0183115	0.0250849	0.0116919	0.0113091	0.0193534	0.0171309	0.0200597
	-40.2143	0.0175207	0.011879	0.0158594	0.0225121	0.0254592	0.0165682	0.0222558	0.02166	0.0158158	0.0166872	0.016794	0.0184205	0.0157806	0.0159164	0.0119362	0.0138556	0.0207511	0.0180924	0.0133396	0.00986796	0.018317	0.0237029	0.00872774	0.0250907	0.0271727	0.0178193	0.0159202	0.0211019	0.0166673	0.0179592	0.023828	0.0163906	0.0208212	0.020621	0.0254838	0.0208534
	-38.2571	0.0192125	0.0161132	0.0181773	0.0140239	0.0207926	0.0150519	0.0141431	0.018881	0.0160263	0.0200503	0.0117067	0.0134062	0.00930173	0.0126941	0.0189089	0.0191098	0.01434	0.0169993	0.0199703	0.0200572	0.0156177	0.0205922	0.0169641	0.0242868	0.021814	0.0150483	0.0206052	0.0198935	0.0166688	0.0174552	0.0193071	0.0164255	0.0167509	0.0221692	0.0185247	0.0180423
	-36.3	0.0205676	0.0182123	0.0126339	0.0128841	0.0252574	0.0276467	0.0124765	0.0238432	0.0163344	0.0162503	0.0212538	0.00848371	0.0160765	0.0187575	0.0169016	0.0182972	0.0209025	0.0214193	0.0182148	0.0162072	0.0173234	0.0171	0.0168179	0.0197597	0.0131341	0.016904	0.0173089	0.0190448	0.0211744	0.0134662	0.0170621	0.0191187	0.0148567	0.0190255	0.0145788	0.0189032
	-34.3429	0.0210064	0.0196218	0.015561	0.017209	0.0204178	0.0232445	0.0132091	0.0180503	0.0219831	0.0197028	0.0152174	0.0211037	0.017948	0.0186076	0.0179241	0.0186061	0.0120414	0.0215772	0.0168712	0.00999457	0.0195534	0.0202016	0.0133097	0.0142975	0.0175874	0.0159266	0.0168301	0.0189127	0.0141273	0.014349	0.0167368	0.0166422	0.0194536	0.0252568	0.0104619	0.0206791
	-32.3857	0.0139137	0.017566	0.0141342	0.0209183	0.0156875	0.0180723	0.0116659	0.0189861	0.0189319	0.020295	0.0152108	0.0187866	0.015704	0.0207302	0.0250358	0.017323	0.00996709	0.0168169	0.0159264	0.0184111	0.0225166	0.0104103	0.0173251	0.0208276	0.0139615	0.0142659	0.0161945	0.0189725	0.0187191	0.0097565	0.012829	0.0207427	0.0164421	0.0240464	0.0185533	0.0209326
	-30.4286	0.0164873	0.0145423	0.0120223	0.0243962	0.0216982	0.0213832	0.00800155	0.0271856	0.0247464	0.0179247	0.0194644	0.0223669	0.0179304	0.0143037	0.0266761	0.0185853	0.0137093	0.0175548	0.0149533	0.0234805	0.0134411	0.0185231	0.0113596	0.0171025	0.0225729	0.018966	0.0195936	0.0212359	0.0138855	0.0168597	0.0180736	0.0214736	0.0213781	0.0284546	0.0150888	0.0164871
	-28.4714	0.0199769	0.0205889	0.0135824	0.0159704	0.0161193	0.0204163	0.0168033	0.020914	0.0181046	0.0153925	0.0182372	0.0279147	0.0231454	0.0195183	0.0248077	0.0208505	0.0142552	0.0131761	0.0139622	0.0211542	0.0152953	0.0152353	0.0099599	0.0110996	0.0169956	0.0128711	0.022261	0.0147949	0.0190288	0.0239133	0.020343	0.0194431	0.0257997	0.0228254	0.015122	0.0149096
	-26.5143	0.0208072	0.0137488	0.0164521	0.0137546	0.0202685	0.0128447	0.0165574	0.0230535	0.01783	0.0110779	0.0185972	0.0270147	0.023065	0.0247486	0.0217538	0.019542	0.0162376	0.0161002	0.0185191	0.0193421	0.0186516	0.0136879	0.0142618	0.0168356	0.0163447	0.0130659	0.0295772	0.0186937	0.0280094	0.0148356	0.0202485	0.0154562	0.0183284	0.022209	0.019093	0.0175179
	-24.5571	0.0157556	0.0138858	0.0187512	0.0236855	0.0253321	0.0173237	0.0134601	0.0273344	0.0229372	0.0133876	0.0254525	0.0217974	0.0170787	0.0224936	0.020014	0.0189029	0.013744	0.0126283	0.0159313	0.0214294	0.0150633	0.0212446	0.016087	0.0261864	0.015563	0.0140404	0.0227228	0.0213205	0.0206326	0.00996162	0.0207355	0.0206076	0.0158122	0.0319095	0.012143	0.019634
	-22.6	0.0187545	0.0299415	0.0196581	0.0190362	0.0183359	0.021658	0.0195531	0.0228673	0.0204987	0.0165487	0.0278631	0.0273604	0.015681	0.0222777	0.0215725	0.0184217	0.0184283	0.0141878	0.0264181	0.0225818	0.0187537	0.017275	0.0186314	0.0300424	0.020093	0.0157646	0.0264478	0.0164587	0.0213692	0.0139003	0.0111657	0.0219209	0.0199558	0.0265426	0.0127693	0.0229456
	-20.6429	0.0194459	0.0255314	0.0210668	0.0189519	0.0227136	0.019861	0.00864017	0.0222803	0.0163988	0.0216339	0.020798	0.0239318	0.0263148	0.0232219	0.0184476	0.0202638	0.0247946	0.00919406	0.0254488	0.0166011	0.0160481	0.0159845	0.0223322	0.0302088	0.0185801	0.0178562	0.0268318	0.0141797	0.0253513	0.0205404	0.0150992	0.0225644	0.0286044	0.0123	0.0109199	0.0194075
	-18.6857	0.0201273	0.0186633	0.0198813	0.0198266	0.0211322	0.0281235	0.0190588	0.0213485	0.0201565	0.0162832	0.0222504	0.0191592	0.0256231	0.0145944	0.0194327	0.0204468	0.0218925	0.0182878	0.0194322	0.0219623	0.0159994	0.0120599	0.0229485	0.0297433	0.01976	0.018748	0.0220171	0.0191766	0.0216917	0.0155654	0.0129463	0.0133726	0.0170611	0.0233629	0.0133825	0.0234144
	-16.7286	0.01742	0.0137419	0.0143376	0.0139627	0.0197504	0.0216267	0.0142505	0.0243396	0.0155622	0.0168558	0.0245841	0.0177551	0.016032	0.0192854	0.0162558	0.0197472	0.021033	0.0163361	0.0125125	0.0274737	0.017173	0.0157974	0.0189387	0.0214212	0.0184376	0.0172242	0.0226051	0.0158555	0.0259058	0.0185447	0.019219	0.0126023	0.0221478	0.024484	0.0130449	0.0164278
	-14.7714	0.0214165	0.019163	0.0189521	0.0140028	0.0210935	0.0240067	0.0192507	0.0172764	0.0162077	0.0157029	0.0170932	0.0233255	0.0162731	0.0219049	0.0150915	0.0215833	0.0149159	0.0122719	0.0168764	0.0264969	0.0183161	0.0168873	0.0180795	0.0151672	0.0232534	0.0168981	0.0163489	0.01856	0.0211084	0.0192828	0.0147888	0.0104187	0.0242042	0.0250285	0.0123406	0.0170672
	-12.8143	0.0193407	0.0155471	0.0138196	0.0190508	0.0177959	0.0259662	0.0163419	0.0202238	0.0163118	0.0122439	0.0176122	0.0201218	0.00740461	0.0256975	0.0164137	0.0186255	0.0233023	0.00980049	0.0242813	0.0217914	0.0197198	0.0206373	0.019377	0.0121052	0.0160219	0.0194702	0.0233419	0.0161519	0.0196533	0.0190895	0.0200265	0.0139409	0.0211054	0.0217301	0.01982	0.0193436
	-10.8571	0.0181186	0.0218226	0.0199573	0.0148872	0.0209204	0.0223853	0.0255439	0.0238463	0.0150524	0.0207811	0.01386	0.0134264	0.0159974	0.0131966	0.0195996	0.0201208	0.0173093	0.0174505	0.0203813	0.0162797	0.0139885	0.0226287	0.0163352	0.0243516	0.0164549	0.0208286	0.0159559	0.0178948	0.0216867	0.0207068	0.0119178	0.0159968	0.0207325	0.0197246	0.0156596	0.0171137
	-8.9	0.0276122	0.0239083	0.0218897	0.0138334	0.030613	0.0151225	0.0244927	0.020539	0.0229079	0.0295726	0.0172299	0.0217764	0.0159427	0.0185367	0.0220827	0.0165768	0.0173036	0.0176632	0.0164837	0.0150537	0.0199682	0.0147368	0.0187317	0.0160112	0.013651	0.0168322	0.0181092	0.0167473	0.01534	0.020306	0.0228618	0.0167997	0.0152941	0.020723	0.0144041	0.018449
	-6.94286	0.0279675	0.0208128	0.0203641	0.0203715	0.0206535	0.0218151	0.0170497	0.0186284	0.0225809	0.0275802	0.0149902	0.0205322	0.0165908	0.0182205	0.0205425	0.0197325	0.0231794	0.0198958	0.0186777	0.0174105	0.0158604	0.0173922	0.0203722	0.0177224	0.0196948	0.0138981	0.0183656	0.0113129	0.0140712	0.0132123	0.0275681	0.0195193	0.0184737	0.0226966	0.0222162	0.0194127
	-4.98571	0.0234966	0.016396	0.0202951	0.0132046	0.0171793	0.0147616	0.0163864	0.0161508	0.0190792	0.0242332	0.0230109	0.0171422	0.0201786	0.0181039	0.0220432	0.0198977	0.0176966	0.0173504	0.0205695	0.0128209	0.021072	0.0272329	0.0160859	0.0135396	0.0166928	0.0139558	0.0168377	0.0160484	0.0241964	0.0176379	0.0213107	0.0245239	0.0233163	0.0208328	0.0211233	0.0250979
	-3.02857	0.0143015	0.0182816	0.0236805	0.0208734	0.0242504	0.0212864	0.0153029	0.0159249	0.0167012	0.0234412	0.0203144	0.0182747	0.0241385	0.0124301	0.0156361	0.0191421	0.0114858	0.0169201	0.0153382	0.0153855	0.020939	0.0174337	0.0210801	0.0203491	0.0195242	0.0169789	0.0122518	0.0143902	0.0208797	0.00929056	0.0156851	0.0164267	0.0204694	0.0162689	0.0175283	0.020082
	-1.07143	0.0214884	0.0219017	0.0227653	0.0163956	0.0233499	0.0133347	0.01995	0.0256296	0.0143316	0.0217282	0.0193939	0.0197763	0.0244553	0.0141387	0.00974382	0.0177885	0.0127506	0.0180456	0.0261668	0.0176385	0.0223257	0.0115667	0.0214649	0.0194633	0.0171437	0.0179864	0.0200294	0.0320349	0.0285769	0.0227851	0.0171452	0.0233476	0.0200152	0.022167	0.00932017	0.0216029
	0.885714	0.0278254	0.0270282	0.0275676	0.0267191	0.0174281	0.0119526	0.0169557	0.0217191	0.0160611	0.0194982	0.0216915	0.0178932	0.0233344	0.0175324	0.0107154	0.0177634	0.016898	0.0136468	0.0297	0.021265	0.0186702	0.0218892	0.018022	0.0265305	0.0153942	0.0194124	0.0184064	0.0186277	0.0295167	0.0215795	0.0123853	0.0214215	0.025176	0.0222614	0.0145783	0.0246679
	2.84286	0.0275528	0.0260056	0.0213516	0.0273207	0.0144022	0.0172174	0.0118339	0.0246689	0.0255844	0.0179292	0.0264528	0.0182722	0.0160507	0.0137664	0.015206	0.0205247	0.018958	0.0150774	0.0164198	0.0255686	0.0165213	0.0264443	0.0148924	0.0167991	0.0166293	0.0223326	0.0228375	0.0210113	0.0270062	0.0205994	0.0195742	0.0168912	0.0139574	0.0282051	0.0136141	0.0158564
	4.8	0.0206952	0.0313299	0.0146525	0.0171558	0.0142539	0.020313	0.0108176	0.0221985	0.0275975	0.0193799	0.0155859	0.0134595	0.0204377	0.0162072	0.0136551	0.0171032	0.0211973	0.0150901	0.0218101	0.0190646	0.0150772	0.0211259	0.0223186	0.025978	0.0202931	0.0275514	0.0179596	0.0179434	0.0161382	0.0200593	0.0184029	0.0255999	0.0195575	0.0161955	0.0118972	0.0160951
	6.75714	0.0233372	0.0292321	0.0202625	0.0166453	0.018178	0.0173446	0.0231843	0.0300802	0.0233485	0.014494	0.0202245	0.0224385	0.0228355	0.023504	0.0148238	0.0218014	0.0236062	0.0221638	0.0202508	0.0190481	0.0186382	0.0204918	0.0262491	0.0284326	0.0196493	0.0258335	0.0173277	0.0194802	0.025039	0.0216326	0.0204281	0.0197948	0.0225031	0.0147422	0.0108705	0.0139135
	8.71429	0.027056	0.018679	0.0214591	0.0225537	0.0191856	0.0185671	0.0259002	0.0305418	0.0271156	0.0124594	0.0163299	0.0242507	0.020596	0.0174711	0.0176123	0.0231491	0.0199489	0.0222684	0.0233738	0.022316	0.0172283	0.0177052	0.0193793	0.0220138	0.0154139	0.0311919	0.0205265	0.026652	0.0209583	0.0157038	0.0205523	0.013278	0.0156867	0.0186956	0.0110073	0.0187218
	10.6714	0.0193648	0.0212981	0.0243907	0.016955	0.0234191	0.0208885	0.0163214	0.0247127	0.0217143	0.0178635	0.0168671	0.0132448	0.0181253	0.016745	0.0193341	0.0183782	0.0231442	0.0283825	0.0175826	0.0228231	0.0269829	0.0146554	0.0253246	0.0287496	0.00990359	0.0177741	0.0151655	0.0167696	0.0170391	0.0153349	0.0333848	0.0133117	0.0140274	0.0193672	0.0105068	0.0157671
	12.6286	0.016311	0.0222985	0.0247622	0.0206617	0.0256399	0.0224313	0.0186073	0.0240661	0.0206741	0.0159261	0.0128822	0.0127033	0.0175993	0.013226	0.0190895	0.0230214	0.0221233	0.0181521	0.0150373	0.0135682	0.0270277	0.0251148	0.0234253	0.0166801	0.021998	0.0259814	0.0215848	0.0167556	0.0204082	0.0125939	0.029084	0.0209077	0.0180664	0.0130517	0.0158971	0.0169564
	14.5857	0.012352	0.0176222	0.0196748	0.0217562	0.0249591	0.0164897	0.0210916	0.022405	0.0191516	0.0121299	0.0222163	0.0191944	0.0113093	0.0150041	0.0158282	0.0261774	0.0218703	0.0126873	0.0130825	0.013212	0.0206562	0.0151324	0.0239544	0.0199974	0.0153496	0.0183727	0.0199947	0.0146491	0.0160476	0.0125573	0.0251593	0.0218635	0.01077	0.0129514	0.0119301	0.0218596
	16.5429	0.0261172	0.0254597	0.0207447	0.0188301	0.0229694	0.0195594	0.0249021	0.0138721	0.0141586	0.017711	0.017043	0.0164715	0.0146036	0.010288	0.016133	0.0242006	0.0216069	0.0127524	0.0140979	0.0183661	0.0198752	0.0176216	0.0232188	0.02694	0.02518	0.0155547	0.0203275	0.0160073	0.0145663	0.014994	0.0309669	0.0173015	0.0278539	0.0152935	0.017671	0.0200017
	18.5	0.0223118	0.0222834	0.0170346	0.0129514	0.0230942	0.0148075	0.0217471	0.0152581	0.0135994	0.0144328	0.0170318	0.0203778	0.014697	0.0183666	0.00997691	0.0241246	0.0269024	0.0129516	0.0194404	0.0258809	0.0188577	0.0194032	0.023115	0.0392389	0.018014	0.0152009	0.0175461	0.0256721	0.0166977	0.0234217	0.0189137	0.0176986	0.0220764	0.028798	0.0198041	0.0269975
	20.4571	0.0164898	0.0166257	0.0271517	0.0142004	0.0207274	0.00956928	0.0171072	0.0196219	0.0141318	0.0209076	0.0201892	0.0203305	0.0142167	0.0180725	0.0160646	0.0270479	0.0237246	0.0163956	0.0270289	0.0196598	0.0194703	0.0161789	0.0139329	0.0385303	0.0157073	0.0169522	0.0144419	0.0191267	0.0191516	0.0247064	0.0180873	0.0187084	0.0191154	0.0196728	0.0195091	0.019937
	22.4143	0.0187932	0.0261303	0.0185643	0.0189659	0.022491	0.011684	0.0219497	0.0172308	0.0193882	0.0212411	0.0171361	0.0200917	0.0182354	0.0168557	0.0128138	0.0189469	0.0185132	0.0146358	0.0192689	0.0162011	0.0173797	0.0216916	0.0187448	0.0200381	0.0181269	0.0134144	0.0204419	0.0168039	0.0269283	0.0224803	0.0157971	0.0224403	0.0144443	0.0239959	0.0185535	0.0234861
	24.3714	0.0203429	0.0208724	0.0191074	0.016266	0.0108883	0.0184574	0.0160885	0.0304821	0.0240324	0.027089	0.0115162	0.0104317	0.0193345	0.0174421	0.0183268	0.0130435	0.0152025	0.0160242	0.0191419	0.0163897	0.0172809	0.01581	0.0201775	0.0223258	0.0141534	0.0115651	0.0193138	0.0200914	0.0234506	0.0331261	0.0183037	0.0240421	0.0239653	0.0221047	0.0189935	0.0197447
	26.3286	0.0185061	0.0183134	0.0276224	0.0157418	0.0132919	0.0205733	0.0205651	0.0217631	0.0210992	0.0301344	0.0192979	0.0167489	0.0188672	0.0165863	0.0214367	0.0163093	0.0142784	0.0150984	0.0169905	0.0172245	0.0140914	0.0175452	0.0123019	0.0234502	0.012544	0.0163629	0.0148099	0.0172502	0.0269785	0.0194613	0.0242982	0.0143281	0.0253823	0.0149129	0.0198241	0.0211707
	28.2857	0.0191472	0.0258901	0.0171778	0.0221199	0.0155411	0.0233398	0.0255777	0.0241723	0.0183628	0.0245883	0.0277722	0.0131404	0.0196689	0.019582	0.0134645	0.0211369	0.0179471	0.0146377	0.0109896	0.0187523	0.0181555	0.025914	0.0152494	0.0219575	0.0160606	0.0193994	0.0223967	0.0213472	0.0250369	0.0199359	0.0266118	0.0172389	0.0219925	0.0179198	0.0295852	0.0298152
	30.2429	0.0139005	0.0223191	0.0103098	0.0141092	0.0143898	0.0174652	0.0213596	0.0240062	0.0204587	0.0210324	0.018364	0.01646	0.01997	0.018476	0.0189806	0.0188515	0.0183218	0.0138168	0.0226982	0.0189333	0.022906	0.0170095	0.0139076	0.0166366	0.0161947	0.0214838	0.0191346	0.0286017	0.0185755	0.0217259	0.0185054	0.017865	0.0229717	0.023801	0.0196089	0.0257194
	32.2	0.0187028	0.0205953	0.0172809	0.0219129	0.0117185	0.0192868	0.0221529	0.0144805	0.0172255	0.0260699	0.0144963	0.0179688	0.0192293	0.0137795	0.0237965	0.0204818	0.0152264	0.0156221	0.0242083	0.0168822	0.0256377	0.0206531	0.0138096	0.0197741	0.0189099	0.0150562	0.00813482	0.0261868	0.0202053	0.0209791	0.0181819	0.0235196	0.0108809	0.0176972	0.0213519	0.0246006
	34.1571	0.0126009	0.0250982	0.0218403	0.0238157	0.0136947	0.0167075	0.0198524	0.0209837	0.0146514	0.0170744	0.0272361	0.0229743	0.011324	0.016903	0.014878	0.0188369	0.0213951	0.0244191	0.0178822	0.0210982	0.0256472	0.0260625	0.0179253	0.0174415	0.0190439	0.0171382	0.0153682	0.0184143	0.0224269	0.0234359	0.0290004	0.0210963	0.022037	0.0154944	0.0199002	0.0275036
	36.1143	0.0101865	0.0282044	0.0175241	0.0152867	0.0122551	0.0171559	0.0184078	0.0240251	0.0169046	0.0125735	0.012307	0.0262708	0.01726	0.0166355	0.0172433	0.0152573	0.0198043	0.0225843	0.0228584	0.0127368	0.0190548	0.017383	0.0179917	0.0117653	0.0263078	0.016577	0.0180612	0.0194922	0.0225187	0.0222821	0.01646	0.0178169	0.0193992	0.0119503	0.0153805	0.0256202
	38.0714	0.0156527	0.0236054	0.0181425	0.0134908	0.0130292	0.0167078	0.0167569	0.0191074	0.0196006	0.00928112	0.0196986	0.0194573	0.0186332	0.0146686	0.0189065	0.0176493	0.0151376	0.019393	0.0224933	0.0119122	0.018973	0.0154058	0.0186714	0.0138303	0.0191664	0.015178	0.0229348	0.0218823	0.0219405	0.0217839	0.0174018	0.0189832	0.0213062	0.0177764	0.0146151	0.0188424
	40.0286	0.0119009	0.0252896	0.0189196	0.0205255	0.0235741	0.0178708	0.0208541	0.0115769	0.0244384	0.0117826	0.014641	0.0260322	0.0259063	0.0178	0.0139016	0.0193214	0.0137933	0.0223082	0.0172042	0.0182932	0.0162087	0.0135	0.0135745	0.0176897	0.0194191	0.0124168	0.0198548	0.0122973	0.018657	0.0198575	0.0165026	0.0171134	0.0197987	0.0247819	0.0171625	0.0181395
	41.9857	0.0161298	0.0116019	0.0162681	0.0158606	0.0180254	0.018785	0.0183402	0.0133779	0.0200861	0.0217351	0.00930545	0.0269883	0.0235224	0.012681	0.0171404	0.012551	0.0187142	0.0220621	0.018036	0.0221339	0.0143086	0.0218446	0.024798	0.0196256	0.0192283	0.0145342	0.0135889	0.0224302	0.0200502	0.0199914	0.0148749	0.0175294	0.0203581	0.0253206	0.0149544	0.024468
	43.9429	0.0192112	0.0151606	0.0137586	0.022148	0.0204433	0.0201707	0.0196395	0.0134934	0.017896	0.0165749	0.0100266	0.0193325	0.0233488	0.0177507	0.0158915	0.018326	0.0237644	0.0224738	0.0249704	0.0168308	0.0130303	0.0126347	0.0198566	0.0230083	0.0228032	0.0175117	0.0192087	0.0202244	0.0256106	0.0186686	0.0109893	0.0163898	0.0152248	0.024331	0.0161132	0.0216565
	45.9	0.0283809	0.0191383	0.0208685	0.0164309	0.0231011	0.0231422	0.0229711	0.0180281	0.0227902	0.0247929	0.0142555	0.0206629	0.0244772	0.0121382	0.0125881	0.0172876	0.0185697	0.0182554	0.0240228	0.0144888	0.0153819	0.02003	0.0173889	0.0260087	0.0159899	0.0166315	0.0132888	0.0265398	0.0191974	0.0239995	0.0178353	0.0162206	0.0146251	0.0322275	0.0113671	0.0215051
	47.8571	0.0178883	0.0164422	0.0250684	0.0160047	0.0295698	0.0183759	0.0229316	0.0126712	0.0170556	0.0232892	0.021001	0.0381182	0.0216231	0.0165057	0.0163094	0.014945	0.0200969	0.0167378	0.0259948	0.0192851	0.0157564	0.0152831	0.024037	0.0213825	0.0122607	0.0227392	0.0133499	0.0225558	0.0219692	0.034502	0.0159531	0.0267614	0.027003	0.0219598	0.0102632	0.0232127
	49.8143	0.0210853	0.023145	0.0217588	0.0224359	0.0203127	0.027761	0.0201524	0.0168826	0.0182574	0.0276619	0.0141672	0.0280082	0.0228271	0.00978783	0.0211722	0.020595	0.0222708	0.0147097	0.0226521	0.0175544	0.0126231	0.0250651	0.0135192	0.0320406	0.0197556	0.0191548	0.0166696	0.0140325	0.0208332	0.019652	0.0149421	0.0201069	0.0184444	0.0239837	0.0159251	0.0202029
	51.7714	0.0186066	0.0210322	0.0171649	0.0247768	0.0221447	0.0239916	0.0201373	0.0129398	0.0181557	0.024462	0.0150266	0.0279708	0.0202703	0.015457	0.0251275	0.0192666	0.0257613	0.0209716	0.0266235	0.0133247	0.0166899	0.0182795	0.0136401	0.0277704	0.0181137	0.0235862	0.0123415	0.0137829	0.0262791	0.0215238	0.0150053	0.017794	0.0165533	0.0222486	0.0196203	0.0172223
	53.7286	0.0209441	0.0182499	0.0173089	0.0315024	0.0165188	0.0222315	0.031907	0.0187369	0.0238967	0.0305328	0.0138175	0.0242015	0.0183375	0.0175606	0.0282777	0.0189027	0.0298853	0.0179919	0.0151509	0.0188829	0.0133608	0.0225131	0.0169932	0.0131394	0.0143605	0.0207525	0.0157844	0.018694	0.0289777	0.0245196	0.022768	0.017386	0.0164104	0.0323942	0.019147	0.0200645
	55.6857	0.0297408	0.0168943	0.0179751	0.0292369	0.0141018	0.0175692	0.030113	0.0168895	0.0227241	0.0221967	0.0181372	0.0277469	0.0176025	0.0189298	0.0330668	0.0191105	0.0251685	0.0189844	0.0188218	0.0280256	0.0198668	0.0213702	0.0178172	0.0221996	0.0195382	0.0243116	0.0193015	0.0174599	0.0276338	0.0245356	0.0150557	0.0169184	0.027438	0.0277278	0.0141534	0.018578
	57.6429	0.0299933	0.0194677	0.0162748	0.0268145	0.0218101	0.019362	0.0196934	0.024611	0.0199955	0.016948	0.0194571	0.0281143	0.0156845	0.0226566	0.0262964	0.0194253	0.0179842	0.0156891	0.021191	0.0184577	0.0159432	0.0216984	0.015503	0.0185775	0.0216245	0.0259391	0.0219002	0.0204672	0.0145345	0.0332208	0.0134842	0.0186644	0.0157113	0.0204326	0.0153721	0.0107028
	59.6	0.0343199	0.0115386	0.00979749	0.0369612	0.0130637	0.0152109	0.0165851	0.0204636	0.0228586	0.0129151	0.0295873	0.0278767	0.016048	0.029751	0.0195244	0.0205655	0.0194088	0.0192272	0.0175597	0.0171715	0.0124152	0.0167664	0.0191678	0.0159458	0.0198603	0.0216389	0.0217649	0.0259988	0.0196455	0.0140287	0.0173555	0.0182013	0.0191814	0.031104	0.0144604	0.0154238
	61.5571	0.0371068	0.012147	0.0221417	0.0341088	0.0117628	0.0185979	0.0242296	0.0260048	0.0219987	0.0150702	0.037245	0.027686	0.0160556	0.0312462	0.0297605	0.0200014	0.0186917	0.0236029	0.020393	0.0197193	0.0149084	0.0222534	0.0231347	0.0185014	0.0256469	0.0235208	0.0212313	0.0179401	0.0259798	0.0162548	0.0159864	0.0233996	0.0171501	0.0299049	0.0105814	0.0200908
	63.5143	0.0305478	0.0157503	0.0133028	0.0363262	0.0148481	0.0201667	0.0246736	0.0224017	0.025277	0.0295992	0.0492627	0.0395326	0.0258692	0.0334573	0.0445377	0.0212819	0.029687	0.0209531	0.0132446	0.0258662	0.0161593	0.0218584	0.0189827	0.0326608	0.0140771	0.0182808	0.0313092	0.0147466	0.0243116	0.0256463	0.0287209	0.0187862	0.0233449	0.0354689	0.0113454	0.0303662
	65.4714	0.0174961	0.0273658	0.0249807	0.0518545	0.0181789	0.0250103	0.0346193	0.0218392	0.0253731	0.0360227	0.0436636	0.0446753	0.0192878	0.0290538	0.064793	0.0201026	0.0166331	0.0225432	0.0254872	0.0177902	0.0163135	0.0282207	0.0214885	0.023165	0.0158429	0.0183783	0.0473243	0.0197892	0.0270614	0.021354	0.0341682	0.0227929	0.0154687	0.0300828	0.0151368	0.0208404
	67.4286	0.0185715	0.0334677	0.0218493	0.0636031	0.0143125	0.022002	0.0502046	0.0197667	0.0241604	0.0371193	0.0379246	0.041928	0.0291237	0.0171983	0.078785	0.0184631	0.0193676	0.0237697	0.0226161	0.0189437	0.0244227	0.0406308	0.0217006	0.0186309	0.0184129	0.0128789	0.0471041	0.0211117	0.0245726	0.0248187	0.0298155	0.0220629	0.0135636	0.0363388	0.0142071	0.0255133
	69.3857	0.0261876	0.0322294	0.0180621	0.0726251	0.0216678	0.0229335	0.0572835	0.0246156	0.0261714	0.0410871	0.0523487	0.0377304	0.0273508	0.0170342	0.0953175	0.0161154	0.0285477	0.0197297	0.0283786	0.0174469	0.0160957	0.0409506	0.0221287	0.0164326	0.0174594	0.015736	0.0498906	0.022844	0.021469	0.0212654	0.033503	0.0355359	0.0162029	0.0383296	0.0212032	0.0198328
	71.3429	0.0321614	0.0331499	0.0283812	0.0841386	0.0218001	0.0324329	0.0728656	0.0244397	0.0224823	0.040638	0.0556387	0.0442123	0.032904	0.0201205	0.1087	0.0153316	0.024646	0.0229332	0.0238597	0.0126634	0.0153867	0.0481981	0.0198317	0.0119463	0.0235019	0.0190117	0.0538134	0.0227303	0.0278595	0.0228292	0.0326534	0.0522034	0.0224606	0.0516004	0.0211545	0.021311
	73.3	0.0387304	0.0391408	0.041075	0.0817786	0.0283814	0.0376122	0.0795919	0.0284881	0.0189281	0.0548694	0.0667576	0.0399048	0.045502	0.0270734	0.106801	0.0216717	0.0313792	0.030022	0.038354	0.0245677	0.0270225	0.0584547	0.02142	0.0155622	0.0316932	0.0175985	0.0547396	0.0134307	0.0329466	0.0274518	0.0352906	0.0797966	0.0301746	0.0565786	0.0206567	0.0198655
	75.2571	0.0446581	0.0365171	0.0476787	0.082935	0.0176399	0.0271359	0.0875591	0.0273752	0.0163614	0.0551244	0.0771242	0.0417245	0.0541683	0.0441077	0.10467	0.0221447	0.0369111	0.0372849	0.0237979	0.0270744	0.0225528	0.0672674	0.023857	0.0201666	0.0283774	0.0157405	0.0499717	0.0214782	0.0378711	0.0307139	0.045697	0.0967922	0.0307864	0.07042	0.0190182	0.0210711
	77.2143	0.0449288	0.0327899	0.0492132	0.0844359	0.0143972	0.0336366	0.0898264	0.0258025	0.0266095	0.0625457	0.0721902	0.038605	0.0539708	0.0384872	0.105812	0.0191119	0.0383452	0.0359855	0.0233842	0.0154358	0.0313139	0.0670909	0.0383403	0.0203012	0.0453578	0.0144653	0.0438978	0.0246814	0.0342678	0.0344262	0.0501336	0.108995	0.0428772	0.0711749	0.0246897	0.0243676
	79.1714	0.041263	0.0418249	0.0443949	0.0846894	0.0198778	0.0242168	0.0872769	0.0291739	0.0295879	0.0591877	0.0751201	0.0366973	0.060105	0.0439042	0.109022	0.0224177	0.0471496	0.0348289	0.0287051	0.0232909	0.0331313	0.0656418	0.0533951	0.0254398	0.0437544	0.016167	0.0359252	0.0257079	0.0363149	0.0372811	0.0456659	0.122924	0.0311244	0.0652606	0.0285914	0.0332244
	81.1286	0.0418276	0.05246	0.0506589	0.086762	0.0237924	0.0174665	0.0836977	0.0285014	0.0329447	0.0599335	0.0899924	0.0428067	0.0681138	0.0437301	0.116339	0.0282125	0.0496249	0.0381801	0.0348894	0.0230526	0.0319151	0.0796478	0.0539437	0.0249096	0.0476394	0.013475	0.038146	0.0267844	0.037712	0.0384824	0.0497804	0.118417	0.0204976	0.0616094	0.0405473	0.0324551
	83.0857	0.0462478	0.0571099	0.0485042	0.0912433	0.0204558	0.0217942	0.0896704	0.0298121	0.0315797	0.0566004	0.0908352	0.0361589	0.0568113	0.039984	0.119773	0.0208606	0.0374091	0.0275436	0.038527	0.0159018	0.0271826	0.0814278	0.0519735	0.0230108	0.05237	0.0183434	0.0281718	0.0259932	0.0356125	0.0378187	0.0544534	0.106712	0.0280993	0.0651605	0.0484819	0.046159
	85.0429	0.0453417	0.0611797	0.0329934	0.0820588	0.0213321	0.0181289	0.0835634	0.0250924	0.0346749	0.0602591	0.0810105	0.0318093	0.0471582	0.0390483	0.12606	0.0224709	0.0352992	0.0204911	0.0470053	0.0150412	0.0316475	0.0817693	0.0471963	0.016502	0.0445644	0.0196916	0.0210808	0.0303664	0.0323325	0.0485954	0.0542428	0.078451	0.028996	0.0562859	0.0508931	0.0467529
	87	0.0562352	0.0595977	0.0376637	0.0776758	0.0242846	0.0178842	0.0770556	0.0256511	0.0458311	0.0523538	0.0619054	0.0370866	0.0401723	0.0371064	0.12594	0.0247774	0.0292628	0.0231108	0.0597335	0.0154251	0.0288134	0.0747253	0.0415958	0.0173653	0.0290141	0.0184872	0.0272983	0.0324116	0.0249608	0.0487309	0.058695	0.0712487	0.025947	0.0497077	0.0586914	0.043214
	88.9571	0.0611447	0.0507375	0.0294805	0.0715304	0.0287143	0.020264	0.0668315	0.0252741	0.0415509	0.0488853	0.0577191	0.0356918	0.0325766	0.027271	0.116943	0.0226208	0.0328263	0.0287395	0.0742522	0.0176367	0.0277307	0.0735849	0.0353375	0.0225747	0.0257465	0.0206716	0.0236857	0.0364966	0.0229687	0.0504131	0.0521922	0.0644412	0.0241678	0.0528496	0.0547571	0.0402223
	90.9143	0.0681446	0.0613753	0.0404879	0.0641279	0.0295212	0.0213576	0.0641072	0.02242	0.0462109	0.0517713	0.0576492	0.0337058	0.0241805	0.0276127	0.105293	0.0203104	0.0173218	0.0312524	0.0891305	0.0243831	0.0376388	0.0578494	0.0375519	0.0210884	0.0390619	0.0165292	0.0302989	0.0388569	0.0283605	0.0481754	0.0575536	0.0732243	0.0295781	0.050214	0.0499481	0.0414598
	92.8714	0.0774696	0.0794372	0.0381709	0.0744864	0.0340249	0.0152033	0.0593898	0.0282504	0.0477283	0.0450272	0.0615768	0.0363129	0.0277341	0.0241216	0.0895244	0.0198878	0.0154723	0.034993	0.0968655	0.0212676	0.03901	0.0535412	0.0413358	0.0186173	0.0259679	0.0241315	0.0371198	0.0399776	0.0303977	0.0449234	0.0529336	0.0820858	0.0210473	0.0476123	0.0442712	0.0369978
	94.8286	0.0810952	0.0751225	0.0364434	0.0825289	0.0314746	0.019418	0.0596278	0.0318005	0.0400671	0.0533972	0.070132	0.0394945	0.0224051	0.0244649	0.0768904	0.0253488	0.014293	0.0410087	0.0882994	0.0184658	0.034723	0.0455588	0.0433177	0.019632	0.0375838	0.0275454	0.0385622	0.0381083	0.0296501	0.0497224	0.0556218	0.0744042	0.0255295	0.0477074	0.049125	0.0332383
	96.7857	0.0763307	0.082572	0.0415882	0.075344	0.0343308	0.0205471	0.054392	0.0207988	0.0381695	0.0545673	0.0722343	0.0387774	0.0277042	0.0287971	0.0709011	0.0316268	0.0198314	0.0482898	0.0748527	0.0189449	0.0363101	0.0407762	0.0385313	0.0297647	0.034315	0.0258346	0.0315318	0.0500534	0.0357956	0.0530469	0.05654	0.0751714	0.0239139	0.0583664	0.0540592	0.0270126
	98.7429	0.0664057	0.0881394	0.0536017	0.070903	0.0360316	0.0208762	0.0543506	0.0273554	0.032911	0.0579829	0.0888842	0.0286983	0.0227095	0.0306979	0.0658114	0.031176	0.0217847	0.0516238	0.080099	0.0247174	0.04469	0.0429339	0.0334551	0.0304258	0.0298124	0.0206226	0.0351674	0.0514418	0.0309167	0.0434191	0.0625296	0.0812779	0.0352916	0.0583734	0.0512374	0.0218372
	100.7	0.0614692	0.0838653	0.0605617	0.0732352	0.02721	0.0273304	0.0623972	0.0273174	0.037356	0.0641109	0.0870235	0.0288028	0.0254443	0.0386128	0.0645648	0.032825	0.00969163	0.0497957	0.079419	0.0167805	0.03359	0.0505276	0.0429416	0.0277061	0.0340451	0.0317722	0.0408125	0.059316	0.027149	0.043978	0.0588304	0.0782903	0.0383037	0.0592042	0.0585633	0.0229392
	102.657	0.0582958	0.086672	0.0700984	0.0802561	0.0220693	0.0277212	0.0652026	0.0272614	0.0410621	0.0560365	0.0819471	0.0251901	0.026413	0.0368226	0.0509829	0.0386367	0.0146484	0.0381823	0.081492	0.0127494	0.0301365	0.0629326	0.0380784	0.03558	0.0264796	0.0287016	0.0480954	0.0614995	0.0316024	0.0451009	0.0582337	0.0783438	0.0407617	0.0529229	0.0570217	0.0199889
	104.614	0.0561291	0.086805	0.0896707	0.0844381	0.0272285	0.0215596	0.0741038	0.03608	0.0411254	0.0515115	0.090148	0.0186257	0.0289015	0.0455909	0.04839	0.0321276	0.0125693	0.0382453	0.0908854	0.0192832	0.0405119	0.0728294	0.0504459	0.0378131	0.0165141	0.0305893	0.0466632	0.0524992	0.0411773	0.0492347	0.0666363	0.0620526	0.0374403	0.0473682	0.0525635	0.0227073
	106.571	0.0537727	0.0933448	0.0966128	0.0781752	0.0320397	0.0284564	0.0794509	0.0384015	0.0384908	0.0505732	0.0958543	0.0314649	0.0300395	0.0417436	0.0413056	0.0382977	0.0150952	0.0388241	0.0883646	0.0265759	0.0401844	0.0783145	0.0493168	0.0433501	0.0198926	0.0373762	0.0503342	0.0701986	0.0306663	0.0406433	0.0572089	0.0579918	0.0347461	0.0504799	0.0544816	0.0265194
	108.529	0.0488783	0.0960107	0.0863615	0.0640183	0.0282273	0.024539	0.0868364	0.0352519	0.0306835	0.0566782	0.106845	0.0275696	0.0357984	0.039012	0.0374299	0.0411326	0.0134511	0.0299017	0.0859143	0.0273268	0.0441394	0.0637226	0.0502761	0.0437076	0.0251382	0.0293017	0.0461898	0.0671344	0.0338177	0.0344363	0.0551574	0.0536161	0.0298733	0.0465013	0.0497317	0.0224021
	110.486	0.0533555	0.0974038	0.087869	0.0609794	0.0327096	0.0289119	0.0827415	0.0392906	0.0380176	0.0471063	0.107834	0.0281416	0.0313832	0.0393017	0.040218	0.0395192	0.0277308	0.0295538	0.0782494	0.0299138	0.0394893	0.0506423	0.0548909	0.0432896	0.0132991	0.0307902	0.0536691	0.059975	0.0393812	0.033688	0.0551901	0.0625557	0.0295342	0.0461422	0.0546424	0.0176471
	112.443	0.0514131	0.0981398	0.0857758	0.0617458	0.0308509	0.0338988	0.0802852	0.0340776	0.0426933	0.0440086	0.106059	0.0322344	0.0312128	0.0347698	0.0377978	0.0313305	0.0209928	0.0216371	0.0573646	0.0238443	0.0287785	0.0422743	0.0565975	0.0475242	0.0232734	0.0304576	0.0641943	0.0596606	0.0426653	0.0294263	0.0528143	0.0531823	0.034999	0.0499693	0.0568619	0.0223772
	114.4	0.0449207	0.0960113	0.0682583	0.0608599	0.0267752	0.0335802	0.0769233	0.0363176	0.045399	0.0431356	0.0975824	0.024533	0.0243264	0.0379683	0.0292509	0.0328533	0.0168042	0.0150411	0.0455885	0.0284557	0.0378614	0.0398298	0.0581312	0.0439139	0.0320467	0.0225206	0.0692879	0.0667575	0.0443146	0.0363335	0.0476982	0.0429319	0.0270373	0.0526382	0.0487815	0.023805
	116.357	0.0434967	0.0875041	0.0626315	0.0652048	0.0358661	0.0287035	0.0817569	0.0333778	0.0504841	0.0461225	0.0928947	0.0276393	0.0239745	0.0419871	0.0316084	0.0314734	0.0209236	0.022389	0.0387683	0.0368542	0.0420891	0.0437407	0.0547793	0.0499895	0.0240256	0.0191364	0.0620554	0.0717467	0.0437711	0.0399344	0.0410751	0.0389425	0.0218781	0.0477679	0.0514019	0.0243159
	118.314	0.0441514	0.0799631	0.0627396	0.0745482	0.0237624	0.0186598	0.0980392	0.0333591	0.0409993	0.042298	0.0917405	0.0249459	0.0233626	0.0378727	0.0288421	0.0316963	0.0275892	0.023995	0.038561	0.0254449	0.0458748	0.0499058	0.0500607	0.0390405	0.0165829	0.0154442	0.0646792	0.0634794	0.0417821	0.0299147	0.0393425	0.0437978	0.0255484	0.0453556	0.0515679	0.0219961
	120.271	0.0407911	0.0746241	0.0560416	0.0772208	0.0197312	0.0177367	0.103307	0.0274894	0.0391256	0.0391583	0.0868646	0.0265479	0.0255558	0.0199992	0.0192938	0.0351851	0.0243367	0.0275117	0.0301702	0.0346175	0.0496331	0.0513347	0.0358303	0.0464818	0.0240379	0.0180345	0.0644342	0.0663017	0.0392246	0.0356175	0.0431607	0.0533749	0.0309256	0.0474356	0.0464426	0.0263799
	122.229	0.0343038	0.0740845	0.0477378	0.0927983	0.0241597	0.0180519	0.108326	0.0297869	0.0457101	0.0325213	0.0788381	0.0233563	0.0257463	0.0211402	0.021291	0.0353836	0.0305796	0.0303473	0.0301984	0.0349381	0.0443974	0.0602751	0.0331433	0.0546599	0.0314442	0.0178832	0.0640813	0.0626929	0.0411975	0.0390664	0.0342082	0.0519839	0.0317797	0.0603239	0.0459956	0.0214004
	124.186	0.0385391	0.0824957	0.0505349	0.0843666	0.0211252	0.021517	0.100111	0.0394127	0.0477453	0.0354285	0.0827831	0.0306543	0.022418	0.0135807	0.0268243	0.0385076	0.0311135	0.0250091	0.0384031	0.0343039	0.0412449	0.0558559	0.0282929	0.059696	0.0269153	0.0202387	0.0611706	0.059755	0.0422157	0.0360235	0.028978	0.0532612	0.0350498	0.0687577	0.0366274	0.0230774
	126.143	0.0355412	0.0819777	0.0478483	0.0664517	0.0252859	0.0168607	0.0900194	0.0369049	0.0450846	0.03535	0.0785691	0.0249768	0.0309829	0.0186981	0.033624	0.0535618	0.0323324	0.0189939	0.0249308	0.0413141	0.041326	0.0608798	0.0220981	0.0470378	0.0159142	0.026307	0.0604399	0.0643515	0.0400306	0.0351054	0.0322829	0.0637542	0.0318318	0.0641851	0.0414095	0.0247413
	128.1	0.0356888	0.0788476	0.0397496	0.0713439	0.0243546	0.0220427	0.0766245	0.0420617	0.0517565	0.0602635	0.076795	0.0225678	0.0252065	0.023668	0.0422786	0.0453624	0.0237778	0.015822	0.0216423	0.04149	0.0448197	0.0468443	0.0267693	0.0459952	0.017183	0.0262935	0.0640045	0.0727592	0.0418194	0.0448856	0.0380933	0.0633456	0.0274276	0.0623901	0.0438799	0.0302602
	130.057	0.0294901	0.0663959	0.0466223	0.068013	0.0236563	0.0226101	0.0712025	0.0494732	0.0614139	0.0694085	0.0690955	0.0249523	0.0263227	0.0314066	0.0509196	0.0455513	0.0278368	0.0109503	0.0385208	0.0383296	0.0465281	0.0460819	0.0307324	0.0497703	0.0279956	0.0232371	0.0562539	0.0823482	0.0440575	0.048658	0.0573143	0.0697342	0.0263242	0.0596052	0.0446978	0.0313039
	132.014	0.0188167	0.0595388	0.041331	0.0805172	0.0316131	0.0222416	0.0722889	0.0484736	0.0603234	0.0625181	0.0779928	0.0275433	0.035444	0.0394186	0.0557723	0.0487335	0.0282593	0.0129277	0.031963	0.0319151	0.0460923	0.0500083	0.0319478	0.0465207	0.0213536	0.0181668	0.0591784	0.08798	0.0441749	0.063571	0.0535188	0.0793454	0.0227417	0.0735028	0.0398495	0.0303728
	133.971	0.0312759	0.056804	0.0415093	0.0936537	0.035029	0.020796	0.0721167	0.0551398	0.0644045	0.0616563	0.0643578	0.0258203	0.0438562	0.0427539	0.073758	0.0463288	0.0216065	0.0219917	0.0310924	0.034436	0.0443739	0.0521502	0.0383616	0.0515739	0.032263	0.0194525	0.050287	0.0910554	0.0464176	0.0782629	0.0610351	0.0738442	0.0189786	0.0831612	0.0374759	0.0308154
	135.929	0.0383583	0.0455667	0.041176	0.100099	0.037974	0.0178525	0.084042	0.0481341	0.0632052	0.0603415	0.0482489	0.022132	0.0434504	0.0396218	0.0870451	0.0425388	0.0200335	0.0378506	0.0489714	0.0292273	0.0477817	0.0650103	0.0357763	0.0446224	0.033938	0.0170885	0.0388096	0.0836915	0.0516919	0.076291	0.0756437	0.065819	0.0232811	0.0961643	0.0429796	0.024139
	137.886	0.037681	0.0413617	0.0383438	0.107119	0.0403683	0.020867	0.089078	0.0509556	0.053881	0.0651246	0.0437366	0.0256026	0.0410266	0.0384732	0.0863464	0.0402846	0.018485	0.0465342	0.048073	0.0345676	0.0319919	0.0836826	0.04026	0.0524377	0.0267813	0.0163613	0.0323975	0.0840283	0.0544679	0.0662323	0.086622	0.0757518	0.0236563	0.106911	0.0401691	0.0228591
	139.843	0.0346411	0.0336745	0.037496	0.114339	0.0473559	0.0213921	0.0958305	0.0569256	0.0571191	0.0667571	0.0499214	0.0166695	0.036982	0.0350768	0.0865973	0.0453505	0.0299297	0.048035	0.0447023	0.0329387	0.0237068	0.0889687	0.0480341	0.0469498	0.0238687	0.0217661	0.0277347	0.0850004	0.0517371	0.0674025	0.0842627	0.0704006	0.0148316	0.110483	0.0407268	0.0258194
	141.8	0.0365806	0.0355307	0.0306844	0.117128	0.0505812	0.0232806	0.095828	0.0584978	0.0520739	0.0719069	0.0542663	0.0182768	0.0270081	0.0422317	0.0865456	0.0431537	0.0267744	0.0481622	0.0549498	0.0246527	0.031163	0.0750498	0.0478177	0.050015	0.0195546	0.0211329	0.0366409	0.0850525	0.0462798	0.0558689	0.0880718	0.0532004	0.0218006	0.10061	0.0373692	0.0282473
	143.757	0.0427609	0.0405723	0.0313679	0.110511	0.0512727	0.025696	0.0973087	0.052708	0.0531343	0.0734903	0.0552288	0.02548	0.0297787	0.0535924	0.0843735	0.0380022	0.0267487	0.0485203	0.0533779	0.0330194	0.0260699	0.0805226	0.0535888	0.050152	0.0205974	0.0223437	0.0375233	0.0719772	0.0483102	0.0462369	0.0934267	0.0603858	0.0324823	0.101452	0.0326455	0.0244974
	145.714	0.0424234	0.0520782	0.0284535	0.113431	0.0550711	0.0294259	0.0970102	0.0535637	0.0556042	0.0721314	0.0612982	0.0234855	0.0346679	0.0663422	0.0837801	0.0342467	0.0171245	0.0423065	0.0511136	0.0277744	0.0207884	0.074914	0.0531231	0.0469337	0.0177568	0.02573	0.0420411	0.0587009	0.0505369	0.0503723	0.10105	0.0424782	0.036662	0.0939081	0.0418263	0.0312796
	147.671	0.0459205	0.0635346	0.0316578	0.110089	0.0567538	0.0297974	0.0927259	0.0603686	0.0558468	0.0643963	0.0714161	0.0282521	0.0431359	0.0688632	0.0860806	0.0294296	0.0256893	0.0438145	0.0582782	0.0356688	0.030932	0.0745828	0.0475427	0.0426765	0.0270588	0.0326578	0.0526503	0.0518253	0.0444724	0.0540629	0.0931291	0.0481771	0.0350303	0.0826274	0.0426926	0.0283174
	149.629	0.0384224	0.0623585	0.0398174	0.109349	0.0556587	0.0292536	0.0874506	0.0597961	0.0572838	0.0628835	0.0653469	0.0281656	0.041453	0.0762245	0.0908923	0.0336685	0.0262667	0.0417965	0.0680996	0.0327511	0.0251236	0.0748719	0.0494185	0.0434264	0.0317661	0.0402424	0.0530438	0.0441589	0.049023	0.058396	0.090443	0.046022	0.0479629	0.0749263	0.0397045	0.0199585
	151.586	0.0273606	0.0702321	0.0427702	0.111435	0.0481651	0.00936682	0.0953136	0.053308	0.0636504	0.0623269	0.0688451	0.021464	0.0394403	0.0907649	0.0953687	0.0390557	0.0252722	0.0472093	0.0692198	0.0315748	0.030617	0.0658613	0.060862	0.0426409	0.0320824	0.0538899	0.0619984	0.0502595	0.042665	0.0595873	0.0942842	0.0333034	0.0466653	0.0689969	0.0268855	0.0240873
	153.543	0.0426108	0.0772982	0.0526394	0.113971	0.0553208	0.0292744	0.0926916	0.0508124	0.0674745	0.0649082	0.0632558	0.0254805	0.0448349	0.09339	0.102474	0.0445499	0.0238291	0.0431654	0.0815543	0.032985	0.0366883	0.0582904	0.0571591	0.0407352	0.0413235	0.0585001	0.0623001	0.0532746	0.0377843	0.0607636	0.0857919	0.0307634	0.0405427	0.0606537	0.0224443	0.02854
	155.5	0.0352092	0.0915516	0.0525361	0.118538	0.0602826	0.0268193	0.093542	0.0527473	0.065939	0.0683293	0.0643379	0.0220078	0.0367094	0.0965221	0.108875	0.0484881	0.0205595	0.0354538	0.0816282	0.0346806	0.0336433	0.0583461	0.0472804	0.0390963	0.0351277	0.0561258	0.0688871	0.0617512	0.0401365	0.0585654	0.0762382	0.0207458	0.0367403	0.0583375	0.0233886	0.0299242
	157.457	0.0304082	0.112762	0.0604089	0.120177	0.0650272	0.0318126	0.0911613	0.0575405	0.070553	0.0690044	0.0623166	0.0187252	0.0337598	0.0991708	0.111866	0.0479581	0.0262843	0.0285314	0.0952752	0.0281818	0.0418248	0.053759	0.0448488	0.0442703	0.0342397	0.0603433	0.0700912	0.0692318	0.052562	0.0621347	0.0777754	0.0316014	0.028254	0.0617918	0.0279132	0.0323604
	159.414	0.0368442	0.124697	0.0682561	0.118458	0.0621135	0.0352976	0.0819973	0.0534579	0.0801098	0.0683612	0.0776018	0.0216588	0.0413231	0.0998108	0.118696	0.044666	0.0275164	0.0338006	0.0993271	0.0181281	0.0523183	0.0669442	0.0363695	0.0495151	0.0379425	0.0598175	0.0613857	0.0740739	0.0534345	0.0537835	0.0711958	0.0375656	0.0285619	0.0561776	0.0319128	0.0372471
	161.371	0.043973	0.141795	0.0645733	0.115823	0.062606	0.0304783	0.0661839	0.059022	0.0815299	0.068547	0.0805904	0.0268576	0.0465937	0.0945149	0.121239	0.0444076	0.03065	0.0355593	0.0981895	0.0231765	0.0619924	0.065775	0.0375906	0.0441494	0.0307071	0.0617989	0.0647574	0.0740647	0.064285	0.0458961	0.0615666	0.0452032	0.0496362	0.0478009	0.0340639	0.0365167
	163.329	0.042315	0.147501	0.070001	0.112964	0.0672725	0.0294207	0.052296	0.0592502	0.0779577	0.0642896	0.0778017	0.0273726	0.0538915	0.0873567	0.120995	0.0370792	0.0221925	0.0299471	0.0975869	0.0168498	0.0642579	0.0666212	0.0327326	0.0434392	0.0358472	0.0614355	0.0563169	0.0772255	0.0744998	0.0561643	0.0650583	0.051584	0.0593687	0.0576479	0.0407861	0.0450684
	165.286	0.0448259	0.148061	0.0678257	0.107952	0.0695798	0.0313122	0.0447111	0.063534	0.0745226	0.058724	0.0725527	0.0309809	0.0554949	0.0869997	0.115745	0.0330871	0.0272039	0.0288948	0.0971845	0.0162725	0.0682822	0.0764908	0.0319857	0.0411017	0.0391299	0.0554434	0.0506311	0.0694211	0.0764267	0.056917	0.0494322	0.0582586	0.0604559	0.0595592	0.0385412	0.0431814
	167.243	0.048734	0.142336	0.0740672	0.102788	0.0650975	0.0363001	0.0432571	0.0613764	0.0714646	0.0512381	0.0667101	0.0408224	0.0465055	0.0777285	0.113108	0.0323943	0.0313004	0.0302074	0.0938432	0.018443	0.0700719	0.0830015	0.0329346	0.0492339	0.0394387	0.0412566	0.0522268	0.0621053	0.0792346	0.0544152	0.0420547	0.0598173	0.0696853	0.059614	0.042849	0.0434598
	169.2	0.0545816	0.133933	0.0776129	0.104616	0.0712656	0.0454514	0.0523808	0.0637985	0.0652893	0.0430304	0.0665648	0.0361298	0.0398547	0.070654	0.109097	0.0293541	0.0375171	0.0271481	0.0915979	0.016395	0.0649924	0.0863875	0.0286823	0.044571	0.0306856	0.0363977	0.0544853	0.0639707	0.0761294	0.0526307	0.0369643	0.0553149	0.0744257	0.059762	0.0462023	0.0411795
	171.157	0.0562915	0.122849	0.0796474	0.10114	0.0740675	0.046839	0.0579797	0.0655009	0.0462407	0.043308	0.0571853	0.0348371	0.0361482	0.0638495	0.104957	0.0262046	0.03654	0.0291307	0.085531	0.0147477	0.0641611	0.082625	0.0259107	0.0484468	0.0236228	0.0391199	0.0504443	0.0558074	0.0773348	0.0469955	0.0363145	0.0520154	0.0676878	0.0750673	0.044433	0.0391389
	173.114	0.0554871	0.112778	0.0746109	0.0897295	0.071656	0.0589511	0.0605095	0.0703491	0.0319733	0.0397627	0.0573943	0.0334578	0.0247016	0.0600741	0.0913342	0.023895	0.0238196	0.0313224	0.0749266	0.0167569	0.0576237	0.0929994	0.0263144	0.0482696	0.0163666	0.0360117	0.0534805	0.0525634	0.0605155	0.0398642	0.0314518	0.0527933	0.0594901	0.0693318	0.0473423	0.0417207
	175.071	0.0470141	0.0897238	0.0670363	0.0888784	0.0689247	0.0560712	0.0640353	0.0607756	0.0371734	0.0394251	0.0656281	0.0379489	0.0274652	0.0521668	0.0795039	0.0205094	0.0240371	0.0239642	0.0534076	0.0179775	0.0491176	0.0991235	0.02801	0.0452461	0.0155497	0.0332382	0.0521354	0.0480694	0.0512963	0.0315082	0.0262941	0.0571016	0.0475608	0.0726253	0.0384618	0.0410034
	177.029	0.0455612	0.078456	0.0694796	0.0870803	0.0644103	0.0523171	0.0681846	0.0637531	0.0379546	0.0412297	0.0622412	0.0268413	0.0285129	0.0479955	0.071913	0.017549	0.0171915	0.019809	0.0481983	0.0176312	0.0510355	0.0924638	0.0293094	0.0392067	0.0182001	0.032831	0.0451232	0.0498112	0.0510762	0.0335583	0.0286905	0.0515127	0.0455325	0.0760202	0.0450386	0.0359709
	178.986	0.0431217	0.0698373	0.066305	0.0807223	0.0585335	0.0547181	0.0826033	0.0705789	0.0356674	0.0407289	0.0545431	0.027121	0.032533	0.0483679	0.0609868	0.0126038	0.0293877	0.0203515	0.0359385	0.0236482	0.0472021	0.0795184	0.036717	0.0417994	0.0174189	0.0277435	0.044765	0.0437426	0.039877	0.0258469	0.0238823	0.0486375	0.0487596	0.0790491	0.0376615	0.0335865
	180.943	0.0471243	0.0555948	0.0645375	0.0604817	0.0531428	0.050194	0.0968395	0.0588982	0.0387853	0.0439388	0.056299	0.0305376	0.0364523	0.039557	0.0620949	0.0122618	0.0198902	0.0224157	0.0314725	0.0222866	0.0401996	0.0704146	0.0404698	0.0343899	0.0177647	0.0268233	0.0534097	0.031203	0.0391543	0.0197107	0.0338179	0.0497803	0.0440131	0.0797145	0.0353123	0.0316802
	182.9	0.0418253	0.046167	0.0581249	0.0620601	0.0489109	0.0418486	0.111583	0.0571559	0.0375409	0.0521058	0.0558934	0.019182	0.0326912	0.0425603	0.0527151	0.0159866	0.0160072	0.027616	0.0313274	0.0147845	0.040096	0.0660413	0.0388666	0.0294224	0.0304164	0.0247109	0.0439096	0.0357311	0.0357853	0.0212127	0.0340819	0.0442813	0.0503431	0.0768126	0.0385091	0.0304904
	184.857	0.0430342	0.0413222	0.0490919	0.0545569	0.0498797	0.0378803	0.120975	0.0550074	0.0343462	0.0548802	0.0485392	0.0310741	0.0379677	0.0405817	0.0503742	0.0198662	0.0171883	0.0340689	0.0362466	0.0185089	0.0387383	0.0616351	0.0471087	0.0305402	0.0353008	0.019933	0.0467085	0.0345525	0.038366	0.0201355	0.0348608	0.0333393	0.0445467	0.0648468	0.0323731	0.0272792
	186.814	0.0449229	0.0380776	0.0523999	0.0393192	0.0458621	0.0369169	0.132036	0.0482606	0.037388	0.0539075	0.0484867	0.0213593	0.0378032	0.034083	0.0450428	0.0215037	0.0146421	0.0362952	0.0459344	0.0204392	0.0362711	0.0526542	0.0422496	0.029831	0.0373976	0.0256506	0.0442492	0.0328795	0.0349808	0.0204354	0.0437754	0.0342767	0.0490671	0.0682392	0.0325423	0.0310926
	188.771	0.047832	0.0410651	0.0475869	0.0329616	0.0472039	0.0301588	0.133464	0.0405892	0.0365951	0.0577854	0.0476755	0.0248369	0.0331753	0.0350851	0.0347835	0.020638	0.0187229	0.0373467	0.053373	0.0176417	0.0299571	0.0577111	0.0463956	0.0254688	0.0314628	0.0275888	0.0439146	0.0299116	0.0321915	0.0199385	0.0557574	0.0419832	0.0404664	0.0629953	0.031413	0.026784
	190.729	0.0417939	0.0457493	0.0455025	0.0385574	0.0423771	0.013715	0.127477	0.0371113	0.0388866	0.0514905	0.0521742	0.0221167	0.0372722	0.0320798	0.0422235	0.0190332	0.0193715	0.0398258	0.0562453	0.0197465	0.0197565	0.0484239	0.0462512	0.0277732	0.035634	0.0300323	0.0394402	0.0366949	0.0290984	0.0257067	0.0563288	0.0465226	0.0462579	0.0585244	0.0313463	0.0242772
	192.686	0.0474131	0.0522836	0.0368943	0.0422805	0.0363906	0.0135052	0.121845	0.0371786	0.0384481	0.0539027	0.0394302	0.0225374	0.0363534	0.0317383	0.0425707	0.0268039	0.0209001	0.0460262	0.0502616	0.0240062	0.0126387	0.0472397	0.0405518	0.0241849	0.0270141	0.0305833	0.041291	0.0375838	0.0326364	0.0348222	0.0549991	0.0489536	0.0399504	0.0577482	0.0307386	0.0243076
	194.643	0.0463414	0.0617647	0.0371934	0.0346261	0.0384145	0.0186303	0.122501	0.0334192	0.0493436	0.0492877	0.0377055	0.028311	0.030812	0.0315398	0.0389584	0.0248752	0.0230113	0.040925	0.0531168	0.0229767	0.0266135	0.0407661	0.0407676	0.028618	0.025103	0.0330485	0.0374045	0.0369301	0.0331801	0.0343133	0.0598901	0.0531493	0.0279904	0.0525754	0.033749	0.0276023
	196.6	0.0374045	0.0621987	0.0318169	0.0361614	0.0399002	0.0211258	0.113364	0.0249316	0.0500261	0.0496558	0.0451559	0.0314624	0.0299651	0.0307946	0.0378005	0.019302	0.0233237	0.0403569	0.0567586	0.0329623	0.0275703	0.0477612	0.0364528	0.0257941	0.0252677	0.0369959	0.0431586	0.0371554	0.0341191	0.0284348	0.0559735	0.0562727	0.0317456	0.0509141	0.0307417	0.0280244
	198.557	0.040006	0.0635564	0.0298062	0.0394324	0.0206766	0.0209714	0.105908	0.0304363	0.0486764	0.0515399	0.0475517	0.0330332	0.028161	0.0373352	0.0363795	0.0307179	0.0272267	0.0365248	0.0556005	0.0289592	0.0205444	0.0385696	0.0339913	0.0295134	0.0146084	0.0407102	0.0378604	0.0395425	0.0387249	0.0400381	0.0578639	0.0512644	0.0311639	0.0612705	0.0305427	0.0251252
	200.514	0.0373145	0.0748178	0.0242014	0.0346761	0.0203376	0.0213128	0.0903564	0.0275661	0.0442491	0.0463108	0.0393872	0.0332704	0.0304032	0.0299379	0.0318843	0.0279471	0.0208579	0.0390445	0.0620637	0.0166768	0.0192995	0.0330765	0.0388284	0.0266366	0.0227076	0.0384762	0.0374158	0.0412291	0.0342616	0.0372671	0.0664938	0.0529025	0.035199	0.0674416	0.0353422	0.0322595
	202.471	0.0396661	0.0712857	0.0209858	0.0356377	0.0221617	0.0231702	0.0746256	0.022634	0.052928	0.0417846	0.0347812	0.0409542	0.0257436	0.0246091	0.030632	0.038099	0.0171056	0.0379817	0.0472559	0.0222284	0.0282292	0.0396729	0.0383006	0.0281743	0.0264298	0.0358248	0.0508373	0.0376804	0.0370279	0.0399055	0.0513791	0.062153	0.0376053	0.060165	0.0373701	0.0326164
	204.429	0.0348094	0.0678714	0.0281527	0.0358942	0.0158871	0.0312704	0.0668795	0.0196884	0.0525732	0.0443039	0.0511736	0.029678	0.0207331	0.0352108	0.0345221	0.0361567	0.0219441	0.0357053	0.0410816	0.0242982	0.0240994	0.0427116	0.0340727	0.028219	0.018311	0.0362295	0.0504765	0.0379094	0.0449255	0.0430441	0.0515832	0.0512941	0.0411398	0.0564059	0.0372897	0.0324695
	206.386	0.0372436	0.0654508	0.0197549	0.0358272	0.0166258	0.0340412	0.055139	0.0268804	0.0442423	0.04491	0.0620188	0.0339015	0.0215716	0.0287332	0.029023	0.0314094	0.0204896	0.0398589	0.0440586	0.0280119	0.0305091	0.0460999	0.0362195	0.0301214	0.0203297	0.0334869	0.0594943	0.0391964	0.0522887	0.0441106	0.0467065	0.0491412	0.0295991	0.0607466	0.0356665	0.0272347
	208.343	0.0424425	0.0683933	0.0228761	0.0396221	0.0114647	0.0276457	0.0469097	0.0278174	0.0461278	0.0420267	0.0702987	0.0315256	0.0220206	0.0293996	0.0231869	0.0391902	0.0283356	0.0434155	0.0364876	0.0230499	0.0288022	0.0387697	0.0367234	0.0320681	0.0219285	0.0315948	0.0668505	0.0482623	0.0550645	0.0459256	0.0407583	0.0469056	0.0237469	0.0565818	0.0336462	0.0312477
	210.3	0.0349573	0.0661708	0.0268698	0.04084	0.0170733	0.0326	0.0456543	0.0296198	0.0453392	0.0358912	0.065254	0.025176	0.0169164	0.0312306	0.0198235	0.0361666	0.0199758	0.0412731	0.0342467	0.015798	0.0282192	0.035911	0.0369294	0.029836	0.0268247	0.0317253	0.0645571	0.0468491	0.0511451	0.0532706	0.0372602	0.0449273	0.0228374	0.0561766	0.0404083	0.0298699
	212.257	0.0299945	0.0556865	0.0174496	0.0397233	0.0249175	0.0241482	0.0452573	0.0260946	0.045795	0.043656	0.0700508	0.0343508	0.0179618	0.0264651	0.0216175	0.0317426	0.0285131	0.0353063	0.0324352	0.0247494	0.029007	0.0350851	0.0400541	0.0267007	0.0250231	0.0362799	0.0646359	0.0416031	0.0627734	0.0518377	0.0330391	0.0411799	0.0153695	0.0548112	0.0388627	0.0272275
	214.214	0.0305168	0.0493325	0.0221678	0.0432822	0.0289028	0.0210343	0.0377509	0.0247935	0.0419504	0.0443297	0.0680123	0.027644	0.0264938	0.0231314	0.0295706	0.03508	0.0326964	0.0320931	0.0339288	0.0272002	0.0229539	0.0340606	0.044685	0.0258307	0.025117	0.0362455	0.0678956	0.0392607	0.0507774	0.0509327	0.0359017	0.0362261	0.0163076	0.0460843	0.0377704	0.0360025
	216.171	0.0244898	0.0560838	0.0297469	0.0464437	0.0272278	0.0250649	0.0392639	0.0287847	0.0383723	0.0403938	0.0732561	0.0234327	0.02484	0.0209258	0.0217441	0.0322991	0.0296341	0.0340671	0.0383726	0.0248166	0.0191546	0.0379679	0.0500839	0.0208861	0.0250464	0.0297725	0.0630707	0.0311463	0.0415913	0.0492811	0.0323673	0.0316959	0.0221247	0.0506682	0.0387198	0.029305
	218.129	0.0269922	0.0504572	0.0330616	0.0391042	0.0314911	0.027841	0.0465108	0.0211879	0.0390227	0.0393994	0.0650178	0.0276993	0.0305591	0.0208161	0.0223734	0.0307464	0.0287848	0.0356231	0.037822	0.0225668	0.0293049	0.0335094	0.0520407	0.0193297	0.0298475	0.025446	0.0611452	0.0291746	0.0426666	0.0438538	0.026087	0.0233547	0.0184146	0.044648	0.039039	0.030492
	220.086	0.0220708	0.0457362	0.0281882	0.0319105	0.0330996	0.0342853	0.0432358	0.0196164	0.0399772	0.033432	0.059179	0.0352438	0.0274481	0.0237792	0.0260199	0.0279924	0.0275911	0.0334392	0.0347247	0.024799	0.026032	0.0309119	0.0439388	0.0174696	0.0329322	0.0195583	0.053143	0.0244072	0.0429271	0.0371375	0.0273684	0.0251194	0.0154279	0.0374501	0.0380281	0.029233
	222.043	0.0184141	0.0451871	0.025783	0.0311377	0.0405033	0.0357966	0.043912	0.0189816	0.0425263	0.0353526	0.057288	0.0249622	0.0302418	0.0177476	0.0183039	0.0252822	0.0229577	0.0292437	0.0342104	0.0322058	0.0267307	0.0279235	0.0406335	0.0148694	0.0261981	0.0196207	0.0483253	0.0362412	0.037053	0.0390048	0.0298036	0.027321	0.0207354	0.045777	0.0346263	0.0224739
	224	0.0195287	0.0365152	0.0245161	0.0352023	0.0418159	0.0332032	0.0511322	0.0278014	0.0417883	0.0306846	0.0585793	0.0305173	0.0290321	0.0217581	0.0283878	0.0197519	0.0277487	0.0266219	0.0369579	0.0276298	0.0314764	0.0276739	0.0497943	0.0192633	0.0351945	0.0245604	0.0462502	0.029267	0.0317199	0.0274858	0.0290768	0.0347555	0.0197708	0.0473564	0.0283202	0.0197371
	225.957	0.0246552	0.0289562	0.0234866	0.0417474	0.0430586	0.0357712	0.0532072	0.0211021	0.0439201	0.0296429	0.0588699	0.0349128	0.0307803	0.0216863	0.0242702	0.015294	0.0178349	0.0236191	0.0350599	0.0240949	0.0269844	0.0291234	0.0377741	0.0181898	0.0266342	0.0254244	0.0411094	0.0230049	0.027048	0.0254557	0.0324823	0.029225	0.0260461	0.0345248	0.0305784	0.01775
	227.914	0.0289644	0.0342321	0.0266067	0.0366807	0.044189	0.0247205	0.0506439	0.0145957	0.0416939	0.0342105	0.0596754	0.0320243	0.0360131	0.0209672	0.0205712	0.0173626	0.0112357	0.0257014	0.0278785	0.0224072	0.032279	0.0314687	0.0401392	0.0189069	0.0273862	0.0219697	0.0366142	0.0321672	0.0227742	0.0289033	0.0308706	0.0314951	0.0202738	0.0335085	0.0312985	0.0164672
	229.871	0.0301018	0.0408241	0.026929	0.0402136	0.0348798	0.0277171	0.052741	0.015465	0.0444295	0.0356523	0.0647112	0.0306108	0.0324458	0.0154082	0.0254639	0.0183467	0.0266875	0.024362	0.0282661	0.0190306	0.0281775	0.0302645	0.0375284	0.0168885	0.0333415	0.0200494	0.0326217	0.0289552	0.0316815	0.0293528	0.029787	0.0295319	0.0280501	0.0396235	0.025665	0.0169028
	231.829	0.0285552	0.0418709	0.022193	0.0401613	0.0357087	0.0258775	0.0479277	0.0226789	0.0440366	0.0405289	0.0729669	0.0242695	0.0408595	0.0209275	0.0324094	0.0175958	0.0156564	0.0242996	0.028877	0.0233229	0.0194998	0.0273346	0.0339287	0.0197997	0.040923	0.0201865	0.0342535	0.0316956	0.027429	0.0311642	0.0331962	0.0227531	0.0212946	0.036074	0.0261417	0.0146032
	233.786	0.029977	0.0418864	0.0232962	0.0426484	0.0446264	0.021564	0.0516292	0.0251018	0.0390225	0.0447132	0.063273	0.036323	0.0367769	0.0244065	0.0304749	0.0193664	0.0160716	0.0316395	0.0417157	0.0337397	0.0208038	0.030132	0.0247054	0.0188311	0.0255754	0.0203192	0.0403398	0.0332151	0.0281655	0.0278404	0.0445951	0.0258441	0.0217534	0.0466074	0.0253432	0.0183467
	235.743	0.0342619	0.0423586	0.0193325	0.0436927	0.0416368	0.0253407	0.0513721	0.0221483	0.0467753	0.0480616	0.0658508	0.0164571	0.0350496	0.0252889	0.028947	0.0198048	0.0157691	0.0225902	0.0374859	0.0307356	0.0176824	0.0152387	0.021962	0.0149119	0.0265028	0.0195252	0.0303064	0.0266892	0.0261952	0.0274811	0.0368413	0.023514	0.0174763	0.0462592	0.0263467	0.0146877
	237.7	0.0176841	0.0362442	0.0203409	0.0395933	0.0438584	0.0242198	0.0472726	0.0224859	0.0478618	0.0510569	0.0653092	0.0241685	0.0325115	0.0272979	0.0246897	0.0246187	0.0126557	0.0213148	0.0431142	0.0333522	0.0215024	0.0320749	0.027845	0.0199021	0.0284055	0.0200622	0.0317689	0.027955	0.0186384	0.0236343	0.0359063	0.0217048	0.0228737	0.0478152	0.0276442	0.0108429
	239.657	0.0286519	0.0325201	0.0280267	0.0449057	0.044881	0.022041	0.0414347	0.0209958	0.0416518	0.0447273	0.0490802	0.0222755	0.0327356	0.0174075	0.0333516	0.0226388	0.0203934	0.0295142	0.0355812	0.0273516	0.0257223	0.026539	0.0214301	0.0224268	0.0188214	0.0237041	0.0372497	0.0270439	0.0233104	0.0293393	0.0406205	0.00981377	0.0247293	0.0469895	0.0249689	0.015672
	241.614	0.0289864	0.0325004	0.0300963	0.0445537	0.0467789	0.0146878	0.0327999	0.0286979	0.038112	0.0420913	0.0450993	0.0274091	0.0356509	0.0239086	0.0263289	0.0281117	0.0193536	0.0270025	0.0358412	0.0369148	0.0217815	0.0269407	0.0170848	0.0185335	0.0229409	0.0278138	0.028375	0.0342569	0.0289964	0.0267303	0.0393696	0.0166536	0.0256719	0.0456435	0.0258555	0.0149171
	243.571	0.0257552	0.0287278	0.0235302	0.0424877	0.0424136	0.0220935	0.0384858	0.0252571	0.0446895	0.045353	0.040061	0.0256912	0.0311866	0.0220113	0.0221546	0.0277841	0.0257486	0.0209699	0.0418221	0.0324498	0.0219775	0.0245863	0.0191857	0.0224513	0.0173445	0.0249374	0.0344914	0.0347662	0.0369406	0.0231193	0.0463633	0.0217817	0.026608	0.044578	0.0346974	0.0165263
	245.529	0.0229183	0.0340661	0.026245	0.0548626	0.0358742	0.0249517	0.043434	0.021941	0.0396467	0.0475213	0.0387823	0.0228798	0.0331053	0.0227579	0.0190954	0.0243632	0.0160093	0.0186692	0.0423565	0.0303864	0.0172415	0.0233452	0.0127453	0.0271517	0.0175613	0.0205738	0.032847	0.02851	0.0249382	0.0277141	0.0448156	0.0164939	0.026375	0.0349252	0.0340484	0.0193659
	247.486	0.0149716	0.0433498	0.0174445	0.0487364	0.0364433	0.020408	0.0437564	0.0239408	0.0346284	0.046779	0.038964	0.023611	0.0305933	0.0278205	0.0199078	0.0249985	0.0237545	0.0211027	0.0407666	0.0327841	0.0216942	0.0276744	0.0314299	0.0257793	0.0186969	0.0203618	0.036232	0.032418	0.0271152	0.0232308	0.0448131	0.0173416	0.0283984	0.0396435	0.0312492	0.0239183
	249.443	0.0163322	0.0428906	0.0130346	0.0438118	0.0352349	0.0134549	0.0373936	0.027778	0.0340714	0.0460177	0.0300832	0.0182489	0.0264784	0.0200978	0.0216828	0.0346738	0.0223075	0.0221063	0.04444	0.0348649	0.0288581	0.0306793	0.0291662	0.02842	0.0144112	0.0167378	0.02911	0.0296813	0.0322953	0.0218826	0.0379941	0.0211022	0.0281706	0.0373753	0.0317302	0.0166079
	251.4	0.0213828	0.0389067	0.010942	0.0561296	0.0351573	0.0156022	0.0372681	0.0235334	0.030284	0.0425907	0.029289	0.0195677	0.0341317	0.0204435	0.0250908	0.0391181	0.0170795	0.0288984	0.0432579	0.0354293	0.0249382	0.0399566	0.0264661	0.0271629	0.0217486	0.0269973	0.0285736	0.02725	0.0220215	0.026046	0.0406325	0.0166018	0.0173074	0.0311377	0.0327109	0.0229916
	253.357	0.0168251	0.0342968	0.0203188	0.0569311	0.0331083	0.021447	0.0420883	0.0175464	0.0311492	0.0360713	0.0370683	0.0150553	0.0292251	0.0172431	0.0194664	0.0318476	0.0134913	0.0299029	0.0406905	0.0395382	0.0187964	0.0432465	0.0271591	0.0267352	0.0171987	0.017309	0.0355261	0.0324085	0.0258633	0.0351836	0.0435456	0.0262623	0.0146868	0.0275535	0.0362816	0.017277
	255.314	0.0169018	0.0418044	0.0175122	0.0513308	0.0249897	0.0157624	0.0484905	0.0156885	0.0272922	0.0381588	0.0335119	0.0179036	0.0292694	0.0134821	0.0247718	0.0355871	0.0173731	0.0341758	0.0372913	0.0335675	0.0146431	0.0384629	0.0253229	0.0337294	0.0221345	0.0176769	0.0351819	0.0315239	0.029684	0.0385858	0.033589	0.0172819	0.0170146	0.0342332	0.0328422	0.0226867
	257.271	0.0277748	0.040187	0.0259289	0.0562206	0.0221465	0.0199065	0.0404065	0.0171391	0.0232105	0.0351752	0.0316015	0.0229198	0.0382156	0.0115021	0.0244358	0.0283572	0.0240827	0.0317531	0.0372893	0.0278349	0.0144048	0.0485978	0.0245598	0.0254704	0.0280715	0.026904	0.0366955	0.028799	0.0360367	0.0284713	0.0279675	0.0221418	0.0180415	0.0316982	0.0333648	0.0119313
	259.229	0.0239533	0.0339455	0.0244849	0.0518761	0.0303961	0.0199331	0.0403521	0.0177187	0.025509	0.0371401	0.0243944	0.0286023	0.0359712	0.0173064	0.0234864	0.0286747	0.0197791	0.0337109	0.0449565	0.0293394	0.0198664	0.0557731	0.0253547	0.0241715	0.0264469	0.0221377	0.0422463	0.0342304	0.0253849	0.0202404	0.0340847	0.0280183	0.0237652	0.0315031	0.0314824	0.0161106
	261.186	0.0174672	0.0412443	0.0338326	0.0396617	0.0287306	0.0205449	0.0381816	0.0243791	0.018324	0.0336307	0.0317944	0.0256748	0.0369568	0.0214877	0.0215705	0.0331121	0.0217713	0.0357102	0.0351414	0.0328242	0.0239876	0.0496854	0.0204567	0.0274475	0.01839	0.0168715	0.046388	0.0279861	0.0339526	0.0222718	0.0308924	0.0220729	0.017921	0.0384042	0.0221014	0.016308
	263.143	0.0198906	0.0309054	0.032408	0.0344657	0.0353547	0.0270408	0.0374137	0.0173581	0.0219023	0.0366573	0.0271963	0.0269972	0.0391863	0.0191436	0.0292596	0.0302385	0.01758	0.036454	0.0301858	0.0225197	0.0175363	0.0495951	0.0216084	0.0333522	0.0216048	0.016158	0.0527544	0.0337149	0.032724	0.0276107	0.0253439	0.0152682	0.0202111	0.0363478	0.0300462	0.0156156
	265.1	0.022407	0.0203368	0.0322737	0.0336808	0.0247824	0.033223	0.0373057	0.019382	0.0257664	0.0430084	0.0337313	0.0281504	0.0373609	0.0172754	0.0259345	0.0311253	0.0194301	0.0362905	0.0268051	0.0295358	0.0169024	0.0528172	0.0253483	0.029413	0.0217412	0.0173076	0.0534335	0.0321543	0.0378361	0.0240285	0.021005	0.0322605	0.0252454	0.0397138	0.0267305	0.0148525
	267.057	0.0250123	0.0293238	0.0296763	0.0329677	0.0211133	0.0289423	0.0390767	0.0191218	0.0264387	0.0477408	0.0430435	0.0232927	0.0290542	0.0227262	0.0275186	0.0330003	0.0162106	0.0341323	0.0370265	0.0270171	0.0176412	0.0560527	0.0214178	0.0411911	0.0186382	0.0209249	0.0537656	0.0330541	0.041757	0.0295561	0.0268931	0.033522	0.0171397	0.0389745	0.0270955	0.016304
	269.014	0.025626	0.0290411	0.0367957	0.0331265	0.0264729	0.02508	0.0329234	0.0238365	0.0189554	0.0427773	0.0361261	0.0215505	0.0274125	0.024544	0.0266118	0.0304745	0.0173784	0.0372956	0.0299609	0.0308029	0.0154514	0.05174	0.0305163	0.0393913	0.0249378	0.0150697	0.0545554	0.0245671	0.0388148	0.0345859	0.0275972	0.0329992	0.0222104	0.0341343	0.0338732	0.0216174
	270.971	0.0176958	0.0308943	0.0355304	0.0302805	0.0280033	0.0323728	0.0316905	0.0219295	0.0255185	0.0441551	0.0352411	0.0243593	0.0254133	0.0237994	0.0267457	0.0265672	0.0173638	0.0388606	0.0390699	0.0287857	0.0226267	0.0505706	0.0311858	0.0401938	0.0237781	0.014406	0.0593831	0.0214826	0.038953	0.0325392	0.0257565	0.0247865	0.0233874	0.0261189	0.0211152	0.0177128
	272.929	0.0251813	0.0289449	0.0336157	0.0319248	0.0269342	0.0287592	0.041943	0.0276458	0.0289166	0.0417914	0.0326928	0.0285332	0.024623	0.0284257	0.0255262	0.0272237	0.0140284	0.0299205	0.031068	0.028648	0.0204766	0.0483739	0.0352912	0.0428917	0.0243158	0.0160049	0.0611837	0.0179544	0.0377333	0.0331085	0.0301392	0.0238065	0.0159002	0.0276314	0.0223254	0.0173748
	274.886	0.0322515	0.0237223	0.02751	0.0397436	0.0184397	0.0338994	0.0422113	0.0240838	0.0375787	0.048133	0.0324073	0.030971	0.029214	0.0285596	0.0318365	0.0296271	0.0177687	0.0303281	0.0367266	0.0252009	0.0216303	0.0488008	0.0361633	0.0451233	0.0201896	0.0254801	0.0697591	0.0256604	0.021172	0.0362131	0.0306771	0.0254281	0.0179571	0.0295032	0.0252099	0.0205053
	276.843	0.0293831	0.0200681	0.0283622	0.0397405	0.0273836	0.0347865	0.0440835	0.0176939	0.0434219	0.0449269	0.0334986	0.0283354	0.0276861	0.0360292	0.0362795	0.0300037	0.0149781	0.0343202	0.038214	0.0231213	0.0137567	0.0526537	0.0428774	0.0432852	0.0189855	0.0201291	0.0626251	0.016314	0.0202361	0.0333336	0.0303626	0.022189	0.0220835	0.0177827	0.0194833	0.0211114
	278.8	0.0281983	0.0201372	0.0239376	0.0359021	0.020742	0.0247483	0.04539	0.0222989	0.0401114	0.0357585	0.034933	0.028974	0.0285849	0.0300672	0.0357459	0.0270594	0.0176738	0.0316905	0.0411241	0.0217392	0.0167722	0.051419	0.0391132	0.0300685	0.0170249	0.0292586	0.0583251	0.0223018	0.0245781	0.0420201	0.0277136	0.0240092	0.0247608	0.025954	0.0192173	0.0184078
	280.757	0.0185823	0.0216149	0.0200885	0.0394817	0.026517	0.0265934	0.0481033	0.0224567	0.0392472	0.0277011	0.0350948	0.0319604	0.0199412	0.0361693	0.0315902	0.0251029	0.0191216	0.0389913	0.0342599	0.027566	0.0223798	0.0421817	0.0412118	0.0351205	0.021708	0.0295485	0.0649842	0.0217783	0.0150991	0.0455664	0.0282731	0.027969	0.0143573	0.0343124	0.0223395	0.0192025
	282.714	0.0241476	0.0198101	0.0174073	0.033458	0.0269696	0.0286613	0.0465233	0.0190548	0.0453974	0.0282643	0.032867	0.0371497	0.0269157	0.0398278	0.0260524	0.0339582	0.0167132	0.0291967	0.0309406	0.0259592	0.0197201	0.0458214	0.0413685	0.0327238	0.016488	0.0323074	0.0644166	0.0145447	0.0192762	0.0472954	0.0307812	0.0334981	0.0179663	0.0290028	0.016358	0.0204397
	284.671	0.0204129	0.0204909	0.0243845	0.0402103	0.0242768	0.0350821	0.0396548	0.0218648	0.0487776	0.0227173	0.0249211	0.0366281	0.0295836	0.040464	0.0241619	0.0256152	0.0210883	0.0227428	0.0261855	0.0236131	0.0167954	0.0454661	0.0444039	0.0283718	0.0179334	0.029329	0.0714619	0.0196454	0.0227317	0.0428676	0.0268768	0.0286795	0.0220848	0.0250425	0.0117286	0.027425
	286.629	0.0187225	0.0191413	0.0216822	0.0315395	0.0254036	0.0267615	0.0379619	0.0171708	0.044126	0.026614	0.0335198	0.0368666	0.0251179	0.0486266	0.0193215	0.0286472	0.0207054	0.0252447	0.0218611	0.0265341	0.0243529	0.0407132	0.0441874	0.0300699	0.0214727	0.030232	0.0616775	0.0236392	0.0160561	0.0442963	0.0197501	0.0299751	0.0117156	0.0280101	0.0175882	0.0229683
	288.586	0.0169761	0.0232782	0.0217641	0.0332779	0.0322608	0.024954	0.0405479	0.0253948	0.0421082	0.0226407	0.0283467	0.0495348	0.0274239	0.046835	0.0203895	0.0315439	0.0177377	0.0237814	0.0288281	0.0281892	0.024583	0.0324696	0.045914	0.0259854	0.0250476	0.0228481	0.0507856	0.0217158	0.0197917	0.0406665	0.0188761	0.0371182	0.0214832	0.027916	0.01503	0.021031
	290.543	0.0130285	0.0243931	0.02213	0.0315247	0.019596	0.0284059	0.0307324	0.020415	0.0368003	0.0217342	0.0321302	0.0427276	0.0286125	0.0467484	0.0255294	0.0230424	0.0180234	0.0188061	0.0336946	0.0199519	0.0248422	0.0306219	0.0522132	0.0220318	0.0270861	0.0232042	0.0448857	0.0204347	0.0209571	0.0228243	0.0220827	0.0268179	0.0245844	0.0278897	0.0149763	0.0179374
	292.5	0.01402	0.0254586	0.0266695	0.0348588	0.018377	0.0297684	0.0317568	0.0198026	0.0318626	0.0238683	0.0331022	0.036373	0.0264728	0.0453688	0.0284855	0.0249709	0.0145258	0.018473	0.026767	0.0207118	0.0176087	0.0265168	0.044793	0.0237236	0.0191165	0.0177083	0.0477262	0.0227328	0.0100087	0.0243443	0.022636	0.0289897	0.0176667	0.0348543	0.0127536	0.0123085
	294.457	0.0187059	0.0294042	0.0213265	0.0359936	0.0265856	0.0341391	0.0347726	0.0181718	0.0341786	0.0271139	0.0295247	0.032058	0.0213347	0.0344291	0.0279722	0.02173	0.0211601	0.0245884	0.0193585	0.020116	0.0200209	0.0186158	0.0437265	0.0245609	0.0211604	0.0222201	0.0413399	0.020438	0.0186202	0.0196205	0.0152826	0.0264931	0.018695	0.0373534	0.012599	0.0133333
	296.414	0.0118494	0.0242752	0.0215197	0.0331889	0.0180731	0.0469997	0.0287761	0.0165967	0.0380073	0.0194914	0.0396244	0.0347775	0.0227024	0.0313612	0.0158354	0.0135895	0.0159842	0.0258722	0.0180219	0.0182304	0.0265359	0.0202054	0.0425299	0.0193208	0.0252488	0.0238164	0.0366239	0.0187962	0.0167334	0.0258291	0.0197181	0.0259578	0.0188303	0.0373735	0.0213447	0.0228727
	298.371	0.015361	0.0206203	0.0247393	0.0324992	0.0128436	0.0348287	0.0266493	0.0274432	0.0347601	0.0230362	0.040251	0.0251989	0.0232873	0.0375766	0.0254409	0.0144647	0.0166022	0.0337844	0.0162687	0.0228592	0.0201535	0.0143294	0.0362828	0.0163153	0.0163613	0.0232427	0.0465008	0.0168164	0.02477	0.0250353	0.0194444	0.017955	0.0300612	0.0436866	0.0168221	0.0213477
	300.329	0.0212325	0.0281752	0.0190389	0.024309	0.0148366	0.0246219	0.0243121	0.022363	0.0323373	0.0223311	0.0391302	0.0271783	0.0286401	0.0330489	0.0267793	0.0234351	0.0175142	0.0359745	0.0151624	0.0235558	0.0185663	0.0204673	0.0390612	0.0210563	0.0180157	0.0265133	0.0376782	0.0220133	0.0268986	0.0249285	0.0163781	0.0137846	0.02422	0.033429	0.0118407	0.015727
	302.286	0.0181552	0.0255817	0.0235427	0.0317989	0.0188145	0.0248459	0.0158777	0.0153606	0.0350887	0.0259223	0.0371228	0.0204042	0.017422	0.025465	0.0324485	0.015945	0.0224234	0.028298	0.0183649	0.0195965	0.0199501	0.0154736	0.0362078	0.0200594	0.0267344	0.0203391	0.0321117	0.0181986	0.0267277	0.028347	0.0279965	0.0189647	0.0253343	0.0311666	0.00700563	0.0117247
	304.243	0.0293722	0.0207442	0.0191145	0.0316293	0.0253926	0.0226431	0.0207619	0.0158382	0.0472506	0.0191744	0.0354947	0.023234	0.0119934	0.0222077	0.0171822	0.0216643	0.0271669	0.0270759	0.0209178	0.0204412	0.0261032	0.025248	0.0369634	0.0150707	0.0229358	0.0187157	0.0305338	0.0175405	0.0303911	0.022337	0.027816	0.0142932	0.0278336	0.0398732	0.0168096	0.0164329
	306.2	0.0185234	0.0204878	0.0184836	0.0258485	0.0233819	0.0283733	0.0148085	0.0202863	0.042789	0.0253681	0.0348909	0.0222198	0.0169875	0.022608	0.0225102	0.0218843	0.0261636	0.0197351	0.023463	0.0201433	0.0146485	0.0220551	0.034774	0.0200628	0.0215791	0.025368	0.0215309	0.0282182	0.0205701	0.027654	0.0170681	0.0307623	0.0188838	0.0313374	0.0190054	0.025641
	308.157	0.0297881	0.0185681	0.0254094	0.0233995	0.0250281	0.0211354	0.0314511	0.0196235	0.0393742	0.0294702	0.029151	0.0196709	0.017241	0.0281675	0.0155027	0.0244512	0.0257842	0.0199197	0.0260559	0.0245504	0.010614	0.0209357	0.0331521	0.0196932	0.0170667	0.0192891	0.0236744	0.0296268	0.0213817	0.0276945	0.018506	0.0294703	0.0178034	0.0343124	0.0160931	0.0219085
	310.114	0.0311356	0.019296	0.0280652	0.0310067	0.0166992	0.0230701	0.0230347	0.0225776	0.0391152	0.0273107	0.0279187	0.0137649	0.01749	0.0273922	0.0231706	0.0245809	0.0298799	0.0226191	0.0202411	0.0140605	0.0169583	0.0147278	0.0395355	0.0247891	0.0165973	0.0202359	0.0196204	0.0279331	0.0187321	0.0338783	0.0275412	0.0236938	0.0156848	0.0298443	0.0174264	0.0217482
	312.071	0.0263281	0.0191634	0.0200843	0.0275949	0.0208767	0.0274848	0.0259628	0.0253899	0.0377664	0.0223494	0.026058	0.0196976	0.0199842	0.0294288	0.0260991	0.022848	0.0236372	0.0169289	0.015949	0.0116436	0.0122357	0.0125475	0.0436116	0.0212194	0.0212189	0.0211391	0.0276345	0.0254527	0.0217711	0.0313705	0.0202854	0.0260002	0.0220701	0.0314909	0.0219925	0.0166281
	314.029	0.0308762	0.0252191	0.0235179	0.0297788	0.0188905	0.0281102	0.0376584	0.028529	0.0407699	0.0237169	0.0313914	0.0174225	0.0195982	0.022355	0.0194627	0.0173294	0.0312964	0.0165982	0.0177215	0.0111035	0.0191088	0.0107087	0.0367125	0.0209957	0.0141042	0.019858	0.02976	0.0254586	0.0256621	0.0327797	0.0172867	0.0219598	0.022129	0.0354874	0.0207314	0.0237807
	315.986	0.0278722	0.0206822	0.0185525	0.0207626	0.0115432	0.0195641	0.0271436	0.0288549	0.0397622	0.0227101	0.0362667	0.0207484	0.0149173	0.0179228	0.0209985	0.0248372	0.0302213	0.0184238	0.00951161	0.00936497	0.0238888	0.0136466	0.0357422	0.0240009	0.0126838	0.0158462	0.0195169	0.0259694	0.0199643	0.0313459	0.0281969	0.0242779	0.0270229	0.0288372	0.0307947	0.0272552
	317.943	0.0283419	0.0237118	0.0216281	0.020047	0.0150259	0.0171968	0.0188693	0.0152845	0.0329477	0.0216494	0.0344626	0.0273215	0.0173929	0.0246052	0.0109255	0.0188504	0.0220743	0.017356	0.0134909	0.017039	0.021119	0.0219847	0.0323614	0.0244323	0.0250168	0.01662	0.0267928	0.0239877	0.0129107	0.0338606	0.0249831	0.0290194	0.0250013	0.0439264	0.0304791	0.0241236
	319.9	0.0272108	0.0288653	0.0226616	0.0206597	0.0151279	0.0235113	0.0139253	0.014332	0.034309	0.0240269	0.0398237	0.0288749	0.0154181	0.0217836	0.00863321	0.0196568	0.0202558	0.0209685	0.0205083	0.010623	0.0166029	0.0224818	0.0383963	0.024991	0.0220388	0.0219436	0.0258177	0.0268628	0.0194147	0.0350622	0.0264855	0.0244536	0.0164952	0.0388033	0.024002	0.0202427
	321.857	0.0288699	0.0236318	0.0157865	0.0141618	0.0243877	0.0242112	0.0219127	0.0180633	0.0332032	0.0321253	0.0300701	0.0234698	0.0175512	0.0241872	0.0115429	0.0232839	0.029766	0.0208162	0.0149106	0.0145436	0.0157208	0.0183336	0.0327388	0.0265296	0.0204976	0.0178927	0.0245657	0.0315504	0.0101691	0.0298749	0.0267556	0.0255643	0.0166967	0.0322763	0.026143	0.0165396
	323.814	0.0256988	0.0294375	0.0183836	0.0208396	0.0230427	0.0264468	0.025614	0.0166133	0.0325486	0.0224374	0.0304408	0.0233427	0.0128685	0.0192681	0.0182365	0.0239063	0.0247323	0.0201472	0.0171528	0.0145343	0.00951187	0.0250278	0.0295446	0.0258713	0.0185461	0.0123944	0.0234383	0.0239888	0.016953	0.0234608	0.0271883	0.0283304	0.0277879	0.0276781	0.027794	0.0196764
	325.771	0.0288353	0.031294	0.0211467	0.0222712	0.0213912	0.0225983	0.0369939	0.013641	0.0289113	0.0175662	0.0307711	0.0195779	0.0133023	0.019631	0.0144968	0.0215012	0.0212631	0.018981	0.0163423	0.0278685	0.0157689	0.0217546	0.0290923	0.0218912	0.0198555	0.015408	0.0257656	0.0244679	0.0200263	0.0287417	0.0132247	0.0280172	0.0268373	0.0307821	0.023787	0.0234715
	327.729	0.0346178	0.0260001	0.0209065	0.0227675	0.0184133	0.0248571	0.0353356	0.0141013	0.0290248	0.0203359	0.0290954	0.0216999	0.0149856	0.0240631	0.0114359	0.0224036	0.0208159	0.0163403	0.0186968	0.0226792	0.0204535	0.024226	0.030738	0.012688	0.0222942	0.0305315	0.0265363	0.0237395	0.0201199	0.0214267	0.0201044	0.0289686	0.0232806	0.027622	0.025719	0.0241656
	329.686	0.0267526	0.0321828	0.0154214	0.0261175	0.0180762	0.0243052	0.0344176	0.0141057	0.0202117	0.0158442	0.0243294	0.0235695	0.0176444	0.0253623	0.0124819	0.0246501	0.0152849	0.0108579	0.0221662	0.0138234	0.0236439	0.0206815	0.0339177	0.0147636	0.0169134	0.0185731	0.0386708	0.0221683	0.0181377	0.0227572	0.0196618	0.0298974	0.0197952	0.0255266	0.0256618	0.016479
	331.643	0.043832	0.0336171	0.0219511	0.0277832	0.0162256	0.0085722	0.0351563	0.0211659	0.0189436	0.0233733	0.0339594	0.0151029	0.0158495	0.0183737	0.0110017	0.0252396	0.0191137	0.0151521	0.0264243	0.0176855	0.0322502	0.0283837	0.0323722	0.014951	0.018908	0.0225086	0.0409209	0.0215129	0.0110002	0.0241082	0.0222989	0.0238437	0.0216873	0.026942	0.0248839	0.0157819
	333.6	0.0386678	0.0278157	0.0265627	0.0328135	0.0255592	0.0194803	0.0409362	0.0286987	0.0206051	0.0210494	0.0364282	0.0220654	0.0183281	0.0149322	0.0252067	0.0245548	0.0228452	0.0179306	0.0197274	0.0202796	0.0249583	0.0227195	0.0273662	0.0144214	0.0165628	0.0178514	0.0356018	0.024521	0.0172244	0.0144312	0.0187722	0.0257672	0.0154699	0.0241912	0.0225796	0.0160962
	335.557	0.0304694	0.0267998	0.0187081	0.0178913	0.0173292	0.0196032	0.047532	0.0171771	0.0147874	0.0181979	0.0452041	0.0303715	0.0227139	0.0204802	0.0232546	0.0251082	0.0116044	0.0224846	0.023376	0.0166826	0.0230168	0.0286401	0.0278801	0.0202911	0.0178726	0.0223537	0.0362411	0.0267327	0.0249952	0.0184689	0.0239502	0.0212906	0.0180028	0.0281738	0.0265749	0.0205183
	337.514	0.0300108	0.0283171	0.0221652	0.0259737	0.0222192	0.0160752	0.0415927	0.0121476	0.0144472	0.0201346	0.0230864	0.0235447	0.0244953	0.0203046	0.0135308	0.0205255	0.0188691	0.0240578	0.025252	0.0221876	0.0207619	0.0233865	0.0224326	0.0186085	0.0247591	0.0227243	0.0470269	0.0241411	0.0183327	0.0263017	0.0185235	0.0291449	0.0229807	0.028123	0.0276508	0.0186795
	339.471	0.0328588	0.032225	0.0212723	0.0255558	0.0245018	0.0106613	0.0423591	0.0276321	0.0225929	0.0143115	0.022806	0.019144	0.0199672	0.0177054	0.0238431	0.0288579	0.0236596	0.0225036	0.0195455	0.0274522	0.0231133	0.0178569	0.026714	0.0177399	0.0285752	0.0180025	0.0446453	0.028866	0.0212081	0.0174862	0.0242153	0.025547	0.0236576	0.0246135	0.0241235	0.0145953
	341.429	0.0283944	0.0301661	0.0124615	0.0324934	0.021524	0.0193873	0.0470961	0.0286332	0.0218152	0.0177763	0.0283767	0.0199473	0.0216331	0.0222979	0.0170804	0.0284204	0.0161054	0.0189281	0.0202816	0.0195762	0.0292819	0.0232429	0.0228886	0.0185934	0.0285285	0.0209612	0.0377222	0.026329	0.0216705	0.0138388	0.0197355	0.0145054	0.0175016	0.0243618	0.0200851	0.0201423
	343.386	0.0281538	0.0205116	0.0160254	0.0244311	0.0225593	0.0156281	0.0458997	0.0211286	0.0163603	0.0175913	0.0294963	0.0218382	0.0219907	0.0215701	0.0175533	0.03107	0.0212199	0.0202013	0.0187952	0.0197032	0.0312027	0.0296867	0.0234724	0.0249312	0.0201522	0.0209471	0.0434844	0.0181083	0.0224119	0.0171356	0.0275274	0.0139359	0.0207918	0.0208367	0.0337672	0.0254407
	345.343	0.016097	0.0232892	0.0233569	0.027925	0.0130078	0.0149189	0.0439952	0.018055	0.0192674	0.0156324	0.0267233	0.0176548	0.021344	0.0292021	0.014798	0.0235718	0.0220915	0.0171327	0.0198886	0.0258881	0.0313138	0.0251349	0.029179	0.0217942	0.0232748	0.0196481	0.0462205	0.0152839	0.0255475	0.0140467	0.0219236	0.0152337	0.0123133	0.0269865	0.0344494	0.0228441
	347.3	0.0200503	0.0261097	0.0225593	0.0425268	0.0187401	0.0179408	0.0498495	0.0190648	0.0154508	0.020036	0.0286153	0.0219039	0.0173323	0.0269111	0.0153888	0.022565	0.019648	0.0167859	0.0205065	0.0186527	0.0272415	0.026447	0.0312387	0.0206839	0.0204037	0.0158096	0.0477524	0.0170317	0.021964	0.027693	0.021786	0.020265	0.0183031	0.0182062	0.0323281	0.022945
	349.257	0.0195928	0.0218379	0.0142912	0.0421828	0.0168167	0.0126152	0.0559833	0.011681	0.0163446	0.0217856	0.0261713	0.0207526	0.0192299	0.0296284	0.0202663	0.0241885	0.016602	0.0121149	0.0216712	0.0189509	0.0225715	0.0293164	0.0324644	0.0115463	0.0165764	0.0154964	0.0453782	0.017178	0.0192361	0.0307505	0.0244447	0.0186089	0.0233982	0.0192836	0.028115	0.022909
	351.214	0.00898952	0.0204543	0.0177204	0.0357955	0.022211	0.0207201	0.0591491	0.0121899	0.0165832	0.0233715	0.0317698	0.0143896	0.02451	0.0226027	0.026458	0.0257167	0.0237392	0.0153948	0.0193744	0.016443	0.0297673	0.0289911	0.038982	0.0172312	0.0204744	0.0167983	0.0456375	0.0211652	0.0226879	0.0262729	0.0296099	0.0233676	0.030477	0.0172111	0.0227427	0.0205573
	353.171	0.0218712	0.0244931	0.0140378	0.040171	0.0200122	0.0219776	0.0542081	0.016834	0.0218063	0.0221073	0.0291239	0.0243443	0.0215176	0.0282963	0.0239145	0.0303363	0.0203205	0.0163808	0.022673	0.0187166	0.0306261	0.0270917	0.038812	0.0171426	0.02591	0.0161085	0.0449356	0.0214698	0.0120554	0.0249497	0.0371032	0.0220797	0.0167195	0.0183261	0.0201688	0.0251733
	355.129	0.0180969	0.0281268	0.0230541	0.0266623	0.0159715	0.01823	0.0455942	0.0149043	0.0202766	0.0295209	0.0318218	0.0264926	0.0210399	0.0302136	0.0295161	0.0223871	0.017791	0.01582	0.0256776	0.0195223	0.0294795	0.0307825	0.0283081	0.0166019	0.0207811	0.0166896	0.0428206	0.0210448	0.0121746	0.0313528	0.0252102	0.0186252	0.0197677	0.0215967	0.0321636	0.0250613
	357.086	0.0233342	0.030156	0.0196915	0.0330791	0.0142174	0.0156008	0.0387291	0.0220373	0.0197587	0.0265536	0.0271865	0.0232618	0.020887	0.0224034	0.0223065	0.0153512	0.0230735	0.0148691	0.0193693	0.0188663	0.0298316	0.0333247	0.0271889	0.0224822	0.0125294	0.0192048	0.0396963	0.0218748	0.0100026	0.0344456	0.0249274	0.0133225	0.0266549	0.0187773	0.0355142	0.0231372
	359.043	0.0271437	0.0210567	0.0245312	0.0381354	0.021684	0.0176459	0.0409763	0.0220738	0.0200771	0.0278047	0.0240616	0.017062	0.0211767	0.0252434	0.0323806	0.0184787	0.0207105	0.0143756	0.0216216	0.0121739	0.0232711	0.0367716	0.0291489	0.0202278	0.0236608	0.0218275	0.0401788	0.0258563	0.0139682	0.0331845	0.0227561	0.0165875	0.0197532	0.0272599	0.0258397	0.0287543
	361	0.0186981	0.0295831	0.0267299	0.0401937	0.0249369	0.0180125	0.0346834	0.0256966	0.022473	0.0271377	0.0245038	0.0177877	0.02576	0.0241337	0.0351961	0.0186005	0.0158041	0.0121299	0.0130744	0.0126443	0.0134885	0.048093	0.0280469	0.0201615	0.0191591	0.0197921	0.029126	0.0374477	0.0216709	0.0299447	0.0267922	0.0150442	0.0144988	0.0256476	0.0174775	0.0261246
	362.957	0.015571	0.0381597	0.021156	0.032849	0.0208262	0.021887	0.0241936	0.0222315	0.0173132	0.0161249	0.0272393	0.0294779	0.0258296	0.0191843	0.0315362	0.0215667	0.0208746	0.00985723	0.0200875	0.0155394	0.0172319	0.0457823	0.0250356	0.0198713	0.0157879	0.0223359	0.0252945	0.0187856	0.0189696	0.0260479	0.0208758	0.0240288	0.0140132	0.0251125	0.0180244	0.0208034
	364.914	0.0202796	0.0337267	0.0209141	0.0218852	0.0143742	0.0205662	0.0301227	0.0278272	0.0173657	0.0176638	0.0280333	0.0302256	0.0254679	0.0195269	0.0361735	0.0272557	0.0213946	0.0146685	0.0262891	0.0184374	0.0176287	0.0420933	0.0280552	0.0191565	0.0181784	0.0225931	0.0327148	0.0197646	0.0183687	0.0259344	0.0201445	0.0251945	0.0166402	0.0247873	0.0268387	0.0164414
	366.871	0.0215407	0.0338521	0.0183675	0.023407	0.0173962	0.0218682	0.0211091	0.0205926	0.0224787	0.0249689	0.0327118	0.0246858	0.0224976	0.0285111	0.0363944	0.026001	0.0177461	0.016859	0.033129	0.0163152	0.0217615	0.0391657	0.0331012	0.0136938	0.0108365	0.0178022	0.0249999	0.0220841	0.0236815	0.0180888	0.0252536	0.0162144	0.0152949	0.0220614	0.0271484	0.0240734
	368.829	0.0215423	0.0241777	0.0216309	0.0295658	0.0135807	0.018786	0.0218227	0.0211619	0.0242631	0.025807	0.0260926	0.018126	0.0224409	0.0310645	0.0347116	0.0238847	0.0174391	0.0228028	0.0329442	0.0174891	0.0219447	0.026004	0.0334444	0.0151345	0.0167933	0.023397	0.0340163	0.0168393	0.0157812	0.022355	0.0301814	0.0162326	0.0144698	0.0232968	0.0297806	0.0260547
	370.786	0.020411	0.025392	0.0229265	0.0335289	0.0220823	0.0213717	0.0201464	0.0258731	0.0257103	0.0212018	0.0259504	0.0211731	0.0188235	0.0261312	0.0386395	0.0277935	0.019646	0.0183601	0.0330108	0.0293266	0.0244288	0.0243018	0.0317774	0.0212199	0.0289418	0.0274181	0.0258831	0.0198198	0.0275468	0.0246929	0.0284766	0.0188596	0.0252287	0.0255886	0.0259557	0.0269269
	372.743	0.0165177	0.025444	0.0208717	0.0216989	0.0194467	0.0192392	0.0285243	0.0219385	0.0329821	0.0236401	0.0311256	0.0158973	0.0199101	0.0240628	0.0411768	0.0298606	0.0227049	0.0203744	0.0318323	0.0244755	0.0240981	0.0337205	0.0314942	0.024612	0.0165074	0.0238605	0.0307376	0.0177748	0.0249689	0.0289962	0.0211308	0.0234352	0.028157	0.0220742	0.0267052	0.0192663
	374.7	0.0198654	0.0283309	0.0210664	0.0251704	0.0156063	0.0187443	0.021395	0.0218767	0.0208813	0.0189752	0.0293383	0.0140067	0.0239504	0.020291	0.0419947	0.0301677	0.0238993	0.0187613	0.0287901	0.0245098	0.0221032	0.0333601	0.0238575	0.0231665	0.0284213	0.025427	0.020998	0.0168482	0.0260226	0.0223189	0.0160847	0.0339467	0.016974	0.0177901	0.026503	0.0222196
	376.657	0.012339	0.0212383	0.0155948	0.022662	0.0158526	0.0252287	0.0348338	0.0241562	0.0261231	0.0202548	0.0218981	0.019232	0.0257389	0.0171735	0.0354041	0.0246894	0.0316116	0.0192332	0.0193281	0.0232518	0.0217808	0.0348106	0.0223835	0.0216924	0.0197552	0.0249992	0.0262017	0.0279022	0.0268354	0.0172962	0.0195952	0.0303348	0.0157563	0.0245657	0.0211171	0.0241985
	378.614	0.0224524	0.0208316	0.0205254	0.023478	0.0165784	0.0160413	0.0296944	0.0193563	0.0251562	0.0231055	0.0249094	0.0166227	0.0263668	0.0232042	0.0395062	0.0217811	0.0250246	0.0193466	0.0232253	0.0181772	0.023179	0.0346995	0.01865	0.0250077	0.0181556	0.0180233	0.0257317	0.0213417	0.0230385	0.0243933	0.0178241	0.028113	0.0131589	0.0218858	0.0226908	0.024935
	380.571	0.0142553	0.0250855	0.0226447	0.0275894	0.0194698	0.0202356	0.0329144	0.0228529	0.0244162	0.0222339	0.0189326	0.0130048	0.0259053	0.0272171	0.0336192	0.0198923	0.0259821	0.0224878	0.0247398	0.0187122	0.0215576	0.0306408	0.0217269	0.0217125	0.0198636	0.0205043	0.0244643	0.0219162	0.0219722	0.0271656	0.0147995	0.0167904	0.0189182	0.0240053	0.0242009	0.0217018
	382.529	0.0116264	0.0279559	0.0150939	0.0355954	0.0255432	0.0152714	0.0410413	0.0233226	0.0197874	0.0330228	0.018194	0.0183515	0.0262301	0.0201758	0.024785	0.0208477	0.0226069	0.018433	0.0259842	0.0175066	0.0244722	0.029191	0.0207743	0.025573	0.0196011	0.0183185	0.0289836	0.0299783	0.0313381	0.0237185	0.0142717	0.0175323	0.0226209	0.0202808	0.0253888	0.0198381
	384.486	0.0155741	0.0222654	0.0155294	0.0216676	0.0279544	0.0226598	0.0444917	0.0193161	0.0169616	0.0197642	0.022577	0.0177859	0.0210118	0.0203199	0.0301925	0.0215193	0.0232439	0.0214644	0.0252695	0.0206236	0.0225416	0.0215403	0.0165592	0.0189856	0.0153549	0.0271786	0.0244187	0.0294231	0.0175958	0.0259306	0.0118793	0.0240555	0.0157025	0.0237724	0.0160899	0.0176077
	386.443	0.0142072	0.0212627	0.0158598	0.0246762	0.0280144	0.0227791	0.0420082	0.0224478	0.0134187	0.023585	0.0244521	0.0343272	0.0253524	0.0173518	0.0297274	0.022734	0.0188875	0.0273953	0.024777	0.0232068	0.0248717	0.0270497	0.0154755	0.0247613	0.0200041	0.0303584	0.0243372	0.0314545	0.0195485	0.0219661	0.0138166	0.0231949	0.0188878	0.0235915	0.0193225	0.0126752
	388.4	0.0103472	0.0280243	0.0191896	0.0215071	0.0242311	0.0258588	0.03711	0.0192524	0.0188715	0.0241054	0.0187977	0.0250393	0.0231849	0.0248981	0.0256491	0.0254993	0.0294049	0.0336395	0.0248459	0.0257429	0.0182141	0.0222512	0.021687	0.0136926	0.0195336	0.0195642	0.0304917	0.0288673	0.0175749	0.0195472	0.0112353	0.0198784	0.0132866	0.0237413	0.0260927	0.014889
	390.357	0.0131674	0.0288435	0.015131	0.0265293	0.0167618	0.0201513	0.0412573	0.0160713	0.0281229	0.0196559	0.0150219	0.022176	0.0164959	0.0137827	0.0305219	0.0237771	0.0393094	0.0288993	0.0254043	0.0258577	0.0249716	0.0177943	0.0164325	0.0121637	0.0265353	0.0197462	0.0271629	0.0330073	0.017201	0.0240371	0.0177179	0.0171254	0.0154312	0.0276153	0.0156559	0.0154696
	392.314	0.0124197	0.0286479	0.0185361	0.0222713	0.021385	0.0203409	0.0325515	0.0178489	0.0272766	0.0279277	0.0214346	0.0210297	0.0254814	0.0159062	0.0301271	0.0201737	0.0303301	0.0238941	0.0213284	0.0230947	0.0288119	0.0180937	0.0254565	0.0154747	0.0186381	0.0224487	0.0337657	0.0282501	0.0146996	0.0197199	0.0185488	0.0224052	0.0102457	0.02805	0.0170733	0.00908727
	394.271	0.0149305	0.0298825	0.0156079	0.0169846	0.0166473	0.0202599	0.0293396	0.0151079	0.0259247	0.0260882	0.0194015	0.0161738	0.0244593	0.0269669	0.0320245	0.0222516	0.0216892	0.0238969	0.0259837	0.020829	0.0284025	0.0174619	0.0332532	0.0175238	0.0163806	0.018797	0.0296964	0.0265024	0.0211285	0.0176544	0.0214539	0.0235384	0.0234763	0.0217409	0.0226438	0.011327
	396.229	0.0215109	0.0232461	0.0133948	0.0213981	0.0211209	0.0223651	0.0277448	0.0186635	0.0187556	0.029338	0.0206449	0.0199545	0.0284352	0.0166735	0.0229192	0.0198995	0.0148009	0.025393	0.0172677	0.0234167	0.0244318	0.0271027	0.0270564	0.0105117	0.0140843	0.0185025	0.0316959	0.0245484	0.0217098	0.0162964	0.0198802	0.0185698	0.0255722	0.0248017	0.0244154	0.00816907
	398.186	0.0263819	0.0269054	0.0184527	0.0239501	0.019065	0.021594	0.0199979	0.00766356	0.0226346	0.0215695	0.0189196	0.0264868	0.0221822	0.0179252	0.0236216	0.0210553	0.0134779	0.0263375	0.0172847	0.0285833	0.0215657	0.020756	0.0302208	0.0173305	0.0188508	0.0224949	0.0331071	0.020299	0.0196816	0.0136784	0.0171181	0.0136664	0.0221084	0.0219203	0.0212878	0.0108817
	400.143	0.0222648	0.0371457	0.0247492	0.0203228	0.0192936	0.0231033	0.0189027	0.0144452	0.0274135	0.0268993	0.0192559	0.0209288	0.0189714	0.0165632	0.0244899	0.0201894	0.0178255	0.028869	0.0228188	0.0247844	0.019808	0.0132022	0.0233601	0.0173878	0.0208174	0.0231931	0.0342998	0.0213128	0.0199199	0.0123329	0.0183006	0.0135729	0.0235416	0.0294585	0.0206384	0.0148957
	402.1	0.0205361	0.0268247	0.0175954	0.0210375	0.022084	0.0203681	0.0220016	0.015951	0.027738	0.02673	0.0227196	0.0210961	0.0174983	0.0157122	0.0236889	0.0147609	0.0176599	0.0339969	0.0198324	0.0209515	0.0218902	0.0246965	0.0333383	0.0166769	0.0221742	0.0198073	0.0358732	0.0172705	0.0146088	0.0122028	0.0195135	0.0180607	0.0204135	0.0160191	0.0151856	0.0146752
	404.057	0.0251733	0.0276579	0.0171694	0.0171939	0.0221986	0.0153588	0.0164189	0.0249363	0.0211815	0.0197145	0.0179684	0.0193755	0.0161894	0.0190554	0.0269837	0.0205711	0.0194913	0.0272295	0.0166945	0.0204031	0.0251485	0.0232053	0.0318414	0.0173553	0.0258555	0.0179101	0.0393279	0.0175254	0.019425	0.0210075	0.0226135	0.0124782	0.0224132	0.0247982	0.0176746	0.0120811
	406.014	0.0219231	0.0302205	0.0243649	0.01608	0.0136251	0.0185954	0.0199696	0.0219194	0.022817	0.0264178	0.0239212	0.0143363	0.0201626	0.0144173	0.0252721	0.0208402	0.0173482	0.0322113	0.0134244	0.0222504	0.0215112	0.0256589	0.025714	0.0232271	0.026757	0.0182168	0.0334663	0.0168324	0.0149651	0.020083	0.01963	0.0166087	0.0190454	0.0257146	0.0157641	0.0125388
	407.971	0.0168277	0.0277927	0.0131573	0.0195301	0.0172112	0.0233012	0.0222781	0.0232549	0.0196661	0.026026	0.0238535	0.0131347	0.0151063	0.0200354	0.0264928	0.0179726	0.0212509	0.028121	0.012045	0.0205936	0.0217821	0.02128	0.0327577	0.0199664	0.020785	0.0239291	0.0312921	0.014882	0.0149012	0.0172081	0.0197287	0.0230504	0.0202984	0.0274479	0.00974691	0.0105366
	409.929	0.0265545	0.0226309	0.0111606	0.0182302	0.0122041	0.0251673	0.0190714	0.0249691	0.0149913	0.0179699	0.0212196	0.0189164	0.0147289	0.0198961	0.0205948	0.0151946	0.0203455	0.0343501	0.0162863	0.0265722	0.0286575	0.0167744	0.0264511	0.0199427	0.0133155	0.0212027	0.0310678	0.0264854	0.0139399	0.0175798	0.0193989	0.0163833	0.0165553	0.0154358	0.0139443	0.0153891
	411.886	0.0167152	0.025319	0.015234	0.0242545	0.0164513	0.0256609	0.023717	0.0210519	0.017657	0.0245481	0.0195517	0.0211754	0.0165835	0.0202912	0.0219125	0.0189694	0.0183084	0.0259794	0.0194613	0.0219789	0.0277372	0.0201412	0.019545	0.0227081	0.0311781	0.0192755	0.0272157	0.0198084	0.0132378	0.0234596	0.0233442	0.0174135	0.0218406	0.0182122	0.0231158	0.0136689
	413.843	0.0205192	0.026229	0.0176982	0.015261	0.0154546	0.0259278	0.0180272	0.0217375	0.0145043	0.0284731	0.0172727	0.0209162	0.0173503	0.0126321	0.0200903	0.0220213	0.0176427	0.019853	0.0205282	0.0215987	0.0254012	0.0223647	0.0260595	0.0206321	0.0211897	0.018614	0.0256468	0.020388	0.0167409	0.0235634	0.0188752	0.0108042	0.0215387	0.0246676	0.0161053	0.0203193
	415.8	0.0168844	0.03278	0.0178993	0.0179747	0.0157054	0.0167353	0.0152857	0.0276184	0.0139111	0.0225215	0.0211146	0.0211612	0.0232507	0.0174116	0.0203923	0.0217453	0.0228144	0.0237123	0.0146667	0.0222181	0.0256946	0.0156846	0.0236684	0.0189435	0.0250942	0.0225047	0.0260306	0.0192999	0.0146495	0.0174969	0.0267197	0.00980433	0.0212109	0.0213474	0.0198165	0.0168829
	417.757	0.0145277	0.0229273	0.0163935	0.0198503	0.0178711	0.0202743	0.0272989	0.025635	0.0232453	0.0159471	0.0183489	0.0181085	0.0195745	0.0169421	0.0183036	0.0208661	0.0226983	0.0280996	0.0160662	0.0192263	0.0164952	0.0168982	0.0235954	0.0244067	0.0245595	0.0218691	0.0240908	0.0251543	0.0162166	0.0109712	0.0145036	0.0303009	0.0228166	0.0313929	0.0177085	0.013258
	419.714	0.0145541	0.0148073	0.016426	0.0197496	0.0217175	0.0216179	0.0223172	0.0332538	0.0151111	0.012154	0.0234646	0.0145305	0.0193578	0.0197079	0.0193292	0.0248502	0.0217659	0.027017	0.0208051	0.020412	0.0168542	0.0243764	0.027866	0.0193398	0.0245529	0.0197668	0.0206894	0.0175398	0.0269952	0.0143587	0.0248338	0.0302752	0.022481	0.0287342	0.0178783	0.0208122
	421.671	0.0140836	0.0274417	0.0166165	0.0183939	0.0147202	0.019933	0.027946	0.0195837	0.0194854	0.0143305	0.0277473	0.0130088	0.014695	0.0164197	0.0190373	0.02031	0.014453	0.0260174	0.0181373	0.0208914	0.0181981	0.0230027	0.0214058	0.018897	0.0170449	0.0187137	0.0204893	0.0269552	0.0168478	0.019153	0.0205779	0.0188574	0.0170588	0.032706	0.0164981	0.0157484
	423.629	0.0185219	0.0210269	0.0205342	0.0156981	0.0182885	0.0276126	0.0242367	0.015321	0.0195383	0.0157006	0.0241103	0.0183074	0.01541	0.0135797	0.0179655	0.0255635	0.0150594	0.0205374	0.0135376	0.016634	0.020139	0.0183659	0.0237666	0.0160175	0.0119638	0.0136031	0.0165703	0.0226918	0.0217732	0.0170175	0.0221992	0.0232704	0.0247122	0.0323804	0.0164788	0.0237237
	425.586	0.0192367	0.0195982	0.0229327	0.0223654	0.0144343	0.0200935	0.028087	0.0236388	0.0117912	0.0118274	0.0276578	0.0240637	0.0192582	0.0178103	0.0245593	0.0245381	0.0188787	0.0283797	0.010775	0.0132449	0.0186412	0.0180448	0.0293961	0.0139741	0.0148244	0.0129269	0.0139666	0.0233397	0.0193004	0.017304	0.018249	0.0256667	0.0184323	0.0255422	0.0225741	0.0234521
	427.543	0.0156645	0.0241513	0.0102749	0.0202214	0.0138111	0.0162857	0.0253627	0.0269919	0.0135688	0.0138579	0.0280453	0.013166	0.0216622	0.0141375	0.0181412	0.0298978	0.0200319	0.0250087	0.0116587	0.0170366	0.0213119	0.0222245	0.0244338	0.0146008	0.0191026	0.0150415	0.0110211	0.0201477	0.017714	0.0223134	0.0127876	0.0175158	0.0217772	0.0237548	0.0176899	0.0186098
	429.5	0.0202169	0.0286696	0.013523	0.0198668	0.0209823	0.0190841	0.0221571	0.0240829	0.015424	0.0169575	0.0208783	0.0175297	0.0260472	0.016891	0.0221115	0.028114	0.0224602	0.0197437	0.0101835	0.0234907	0.0173135	0.0174177	0.0226008	0.0201759	0.0194079	0.0172298	0.0245513	0.0264915	0.0153368	0.0276391	0.0157843	0.0248354	0.0243972	0.0170495	0.0200397	0.023462
	431.457	0.0176274	0.0236512	0.0208986	0.0121521	0.0238706	0.0211267	0.0142442	0.0206015	0.0197917	0.0209471	0.0210666	0.0222546	0.0270682	0.0197679	0.0174927	0.0247591	0.0266396	0.020959	0.0163825	0.0224341	0.0161122	0.0234052	0.0203564	0.0219459	0.0162511	0.014114	0.0171934	0.0269295	0.0179642	0.019119	0.0149704	0.0210103	0.0253064	0.0153905	0.017275	0.0319645
	433.414	0.0191361	0.0161534	0.0237352	0.021062	0.0188915	0.0210061	0.0132565	0.0211103	0.0214567	0.0147275	0.0297129	0.0187854	0.0268336	0.0125588	0.0173304	0.0223211	0.0157407	0.0272288	0.0201883	0.023676	0.0194739	0.0213371	0.0250368	0.0205626	0.0154691	0.0178081	0.0225713	0.0130846	0.0136372	0.0172433	0.0203505	0.0172141	0.0268523	0.0142426	0.0211102	0.0259467
	435.371	0.0229365	0.0232232	0.0169772	0.0156926	0.0257079	0.0282543	0.0131899	0.017662	0.0156792	0.018785	0.0271072	0.00999327	0.0112437	0.0142327	0.020332	0.0261758	0.0186606	0.0228587	0.0212276	0.0240148	0.0193975	0.0181189	0.0320292	0.0110038	0.0155866	0.0205136	0.0225411	0.0190982	0.0152396	0.0115776	0.0120918	0.0234471	0.0232421	0.023724	0.0181401	0.0151233
	437.329	0.0176723	0.0254458	0.0124863	0.0181469	0.0218315	0.034506	0.0171981	0.020416	0.0138435	0.0153385	0.0238548	0.0192351	0.0184256	0.0164793	0.0215224	0.0332682	0.0136708	0.0180309	0.0123856	0.01949	0.0229821	0.0154418	0.0255223	0.0156097	0.0211203	0.0197152	0.0208703	0.0186822	0.0216716	0.00905054	0.0175182	0.0232726	0.0204938	0.0172851	0.0252636	0.0160316
	439.286	0.0121209	0.022484	0.0243624	0.0159329	0.0201986	0.0287723	0.0202956	0.0213771	0.0153258	0.0178565	0.0177713	0.021501	0.0185795	0.0194865	0.0200298	0.032086	0.016437	0.0208708	0.0227432	0.0185356	0.0207946	0.0282721	0.0308971	0.0208993	0.0139608	0.0185235	0.0167691	0.0177214	0.0223894	0.016957	0.0142754	0.016525	0.0237666	0.0204312	0.017762	0.0160101
	441.243	0.0206889	0.0234697	0.0211163	0.0241243	0.0199014	0.0208773	0.0181188	0.0141903	0.0181503	0.0182464	0.0235128	0.0227162	0.0221761	0.0165237	0.0185806	0.0320265	0.0210705	0.0147506	0.0190535	0.0168445	0.0215387	0.0148769	0.0286944	0.0157281	0.0119953	0.00908253	0.0155411	0.0235054	0.0279722	0.0197844	0.0191445	0.0131248	0.0162619	0.0216008	0.013288	0.0176251
	443.2	0.0218857	0.0216036	0.0238784	0.0258758	0.0220467	0.0200529	0.0137128	0.0226037	0.0181026	0.0158949	0.0167371	0.0218877	0.0188853	0.0157327	0.0198647	0.035052	0.0192834	0.0191446	0.0171357	0.0177178	0.0238418	0.0182381	0.0246214	0.0153036	0.0193052	0.0120242	0.0160105	0.0178903	0.0137547	0.0137536	0.0197579	0.0204184	0.0174539	0.0229845	0.0163396	0.0264094
	445.157	0.0146742	0.022871	0.0192846	0.0226119	0.0229623	0.0236378	0.0186969	0.0209388	0.015946	0.0167102	0.0206556	0.0136963	0.0200535	0.0198163	0.0135983	0.03603	0.0212203	0.0241442	0.0282009	0.0178232	0.0228098	0.0198483	0.0319079	0.0143121	0.0122551	0.0203989	0.0118167	0.0114052	0.0174408	0.0205781	0.0166695	0.0197079	0.0130356	0.0244107	0.0202971	0.0209982
	447.114	0.0184235	0.0169612	0.0133437	0.0221391	0.0257834	0.0261677	0.0165715	0.0144962	0.0183901	0.0207359	0.0218981	0.0142826	0.017852	0.0234997	0.016628	0.0323629	0.0202862	0.0240593	0.0204368	0.0134991	0.0256016	0.0121971	0.0242216	0.0177969	0.0198443	0.0232408	0.0150658	0.0243745	0.0112409	0.0197622	0.0199492	0.0214125	0.0300433	0.0101911	0.0230484	0.0199094
	449.071	0.0196614	0.0135445	0.0194478	0.013962	0.0186883	0.0210413	0.0155638	0.0194034	0.0202774	0.0196282	0.0145948	0.0150603	0.020289	0.0262824	0.0245804	0.0315755	0.0203408	0.0264427	0.0160598	0.0185143	0.0235113	0.0276187	0.0201226	0.0131795	0.0165039	0.0185453	0.0244563	0.0230666	0.0209538	0.0170814	0.0147434	0.026284	0.0180304	0.0178493	0.0189603	0.0210101
	451.029	0.0135794	0.020417	0.0170628	0.0243201	0.024424	0.0212081	0.0232905	0.0196303	0.0208508	0.0161259	0.021493	0.0114921	0.0243615	0.017441	0.0250681	0.0363984	0.0172345	0.025689	0.0195691	0.0193688	0.0181111	0.0362912	0.0163953	0.0188148	0.0133658	0.0126066	0.0251097	0.0244161	0.0252311	0.0148483	0.0188926	0.0265511	0.0238033	0.0181836	0.0119075	0.0143246
	452.986	0.0111558	0.0210976	0.013008	0.0285029	0.0225752	0.0217816	0.0118389	0.0200981	0.0215937	0.0197167	0.0202947	0.015614	0.0193122	0.0279998	0.0258675	0.0327297	0.0107855	0.0227019	0.0179788	0.0265648	0.0192249	0.014901	0.0291424	0.022205	0.0183277	0.0160628	0.0156132	0.0365531	0.0209089	0.0183033	0.0243958	0.0293569	0.021675	0.0150579	0.0128471	0.0134439
	454.943	0.0176916	0.0188434	0.0204735	0.0164033	0.0167603	0.026518	0.012458	0.0179876	0.0244813	0.0257255	0.0149996	0.026211	0.0188779	0.0203858	0.0202083	0.0290025	0.0156688	0.0264061	0.0208965	0.0131782	0.0269251	0.0214358	0.0315893	0.0184486	0.0228255	0.0205758	0.0216931	0.0326311	0.0195788	0.0226609	0.0277915	0.0280897	0.00820298	0.013444	0.0217855	0.0175347
	456.9	0.020243	0.0185016	0.016663	0.0197685	0.0287978	0.0205938	0.0197022	0.0210471	0.0237407	0.0251248	0.0161465	0.0282196	0.0180181	0.0267706	0.0191908	0.0234999	0.0172292	0.0272358	0.0146382	0.0214115	0.0196589	0.014082	0.020042	0.0167095	0.0210457	0.0130057	0.0221032	0.0299818	0.0134882	0.0183338	0.0248764	0.0238188	0.0167672	0.0146542	0.0184715	0.0165947
	458.857	0.0221486	0.0139144	0.0156692	0.027735	0.0236106	0.0203564	0.016001	0.0169607	0.0227143	0.0232598	0.0195011	0.0221699	0.02433	0.0268755	0.0178811	0.0251749	0.0234819	0.0265682	0.0150935	0.0190748	0.0230043	0.0215995	0.0248867	0.0108233	0.0242071	0.0139555	0.0162257	0.0261316	0.0118874	0.0292793	0.0215838	0.0274547	0.0217891	0.01572	0.0225689	0.0126907
	460.814	0.0230828	0.0174143	0.0196758	0.0228572	0.0185839	0.0249329	0.0150198	0.0158757	0.0219472	0.0181031	0.0215279	0.0233452	0.0270481	0.0287024	0.0200422	0.0282837	0.0196665	0.0258234	0.0131046	0.0139599	0.0223326	0.0216736	0.0244185	0.0161773	0.0143752	0.010633	0.0186605	0.0121051	0.0150627	0.0249108	0.0149394	0.0272695	0.0235858	0.0193014	0.0201322	0.0157926
	462.771	0.0242303	0.0176049	0.0228669	0.0274431	0.025289	0.0293263	0.0176186	0.0109522	0.0151274	0.0153037	0.0235251	0.0232781	0.0243821	0.025913	0.0196198	0.0215438	0.02163	0.0272509	0.0135771	0.0220167	0.0213862	0.0234572	0.0194532	0.0120584	0.0178683	0.0164337	0.0195942	0.0162322	0.0203704	0.0100076	0.0206618	0.0277748	0.0160011	0.0143015	0.0275629	0.018322
	464.729	0.0234861	0.0139327	0.0186007	0.0126875	0.0258919	0.0283265	0.0220766	0.0220939	0.0215143	0.0129014	0.0163091	0.0206071	0.0234083	0.0244619	0.0220186	0.0249486	0.0126462	0.0251605	0.0166564	0.0224326	0.0296443	0.0229667	0.023498	0.0101915	0.0177097	0.0183196	0.0196244	0.0190338	0.0213065	0.016578	0.0185929	0.0241445	0.0183547	0.0196935	0.014108	0.0112306
	466.686	0.0202662	0.0166598	0.0101206	0.0178257	0.0220084	0.0250582	0.0153077	0.0170446	0.0210004	0.0182218	0.0134631	0.0238745	0.027417	0.0306242	0.0261659	0.0247004	0.010812	0.0220249	0.0158454	0.0175301	0.0254308	0.0244231	0.0226412	0.0156351	0.0231855	0.0154855	0.0194449	0.0164757	0.0174674	0.0200823	0.0255392	0.0195346	0.0243804	0.0151008	0.0243561	0.0148187
	468.643	0.0155365	0.023046	0.0155066	0.0242879	0.0240307	0.0245332	0.0181619	0.0212636	0.0192077	0.024412	0.0220923	0.0224692	0.0241877	0.0277259	0.0180233	0.0293912	0.0246395	0.0331865	0.0235116	0.0138778	0.0277646	0.0215174	0.0175116	0.0133457	0.0169634	0.0165595	0.0194037	0.0275131	0.0112975	0.0153742	0.0194869	0.0187936	0.0192023	0.0191353	0.032384	0.0107652
	470.6	0.0115699	0.0147239	0.0184348	0.0258348	0.0267813	0.0263991	0.0216359	0.0213566	0.0199683	0.0194237	0.0237693	0.02186	0.0207459	0.0268748	0.0185944	0.022269	0.0215994	0.0266	0.0178407	0.0151568	0.022986	0.0197639	0.0183453	0.0104569	0.0184263	0.0235181	0.024014	0.0181031	0.0156438	0.0228716	0.0223587	0.0241226	0.0235665	0.0149788	0.0178904	0.0157286
	472.557	0.0148556	0.0112179	0.0155766	0.0253568	0.0248267	0.0215763	0.0244808	0.0180519	0.0131777	0.0206894	0.0191074	0.0289021	0.0243228	0.018548	0.0210017	0.0237789	0.0236145	0.0221123	0.018302	0.0252286	0.0183223	0.0203719	0.0206801	0.0156721	0.0146266	0.0154346	0.0184666	0.0166668	0.00764578	0.0239783	0.025113	0.0268315	0.0197596	0.0144008	0.0266321	0.0125303
	474.514	0.0139755	0.00894304	0.0195553	0.0201616	0.0260062	0.0327549	0.0159315	0.0154795	0.0199404	0.0186322	0.0248562	0.0266906	0.0222591	0.0146561	0.032447	0.0194424	0.0180032	0.0305673	0.021032	0.0242901	0.0147375	0.0257061	0.0171697	0.0213807	0.0226182	0.0158211	0.0199296	0.0238569	0.0228953	0.0206486	0.017342	0.024234	0.0203841	0.027601	0.0247454	0.0133745
	476.471	0.0178175	0.015631	0.0143583	0.028441	0.0246326	0.0209509	0.0170508	0.0191837	0.0215804	0.0222737	0.0342318	0.0205068	0.0220574	0.0167194	0.041164	0.0226482	0.0140618	0.0265916	0.0111088	0.0201393	0.0138686	0.029735	0.0206909	0.015682	0.0171976	0.0154547	0.0223405	0.0162647	0.0214497	0.018772	0.0259722	0.020695	0.0231768	0.0229483	0.0229022	0.0186312
	478.429	0.0167914	0.0206711	0.0145636	0.020842	0.0279855	0.0176728	0.0211901	0.0222341	0.0186212	0.0290355	0.0256594	0.0174623	0.0200192	0.0242209	0.0265984	0.019548	0.0215401	0.0263159	0.0161971	0.0308504	0.0199143	0.0152622	0.0155032	0.0142739	0.0177786	0.021	0.0178574	0.0209912	0.0164354	0.0149955	0.0224988	0.0121318	0.013747	0.0297333	0.0121521	0.0145176
	480.386	0.0175813	0.0129645	0.00820572	0.019189	0.0213955	0.0182551	0.0141068	0.0235793	0.0173307	0.021058	0.013286	0.0206121	0.0214597	0.0228054	0.023763	0.0198779	0.0154394	0.0265856	0.0166856	0.034649	0.0225064	0.0237722	0.0208369	0.0120731	0.0137865	0.024242	0.027211	0.0276005	0.0144944	0.0222019	0.0233087	0.0214829	0.0183462	0.0256724	0.0155505	0.0167165
	482.343	0.0150041	0.016422	0.0126837	0.028769	0.0212051	0.0208073	0.0182083	0.0260433	0.0261303	0.0188671	0.0260883	0.0140741	0.0208913	0.0213698	0.0183683	0.0206876	0.0321962	0.0269285	0.0274142	0.0291808	0.0255684	0.023353	0.0193261	0.0131194	0.0216556	0.0151227	0.0246179	0.0316658	0.0130889	0.0244264	0.021253	0.0233761	0.0194249	0.0259149	0.016326	0.0204869
	484.3	0.00962217	0.0145733	0.0183852	0.0221802	0.0169556	0.0223357	0.0149017	0.0236698	0.0279322	0.014477	0.0184025	0.0210232	0.0242587	0.020708	0.0170421	0.0158834	0.0209604	0.0245869	0.0207359	0.0162578	0.0205582	0.0271048	0.0140759	0.0220191	0.0184365	0.0255292	0.0163172	0.0231494	0.00946615	0.0151252	0.0179611	0.0250143	0.0200987	0.0234357	0.0215357	0.0220677
	486.257	0.0186161	0.0156618	0.0191172	0.0217516	0.0242831	0.028635	0.0206897	0.013726	0.0225391	0.0199935	0.0165458	0.0190088	0.0173775	0.0180535	0.0259883	0.0197101	0.0222019	0.0229352	0.0203725	0.0187032	0.0160541	0.0277817	0.0226419	0.0184495	0.0169101	0.0255828	0.0192781	0.0185277	0.0129375	0.0220346	0.00880316	0.0168745	0.0227582	0.0243285	0.0150497	0.0203264
	488.214	0.0148263	0.0202386	0.014451	0.0325061	0.0210406	0.0232131	0.0225086	0.0109892	0.018404	0.0154796	0.014802	0.0217337	0.0111643	0.0141795	0.0245455	0.017069	0.01595	0.0220386	0.0272097	0.0142095	0.0176979	0.0188643	0.0172287	0.0310867	0.0186407	0.0252421	0.0204519	0.0292146	0.0172317	0.0195418	0.0170769	0.0104248	0.0260073	0.0263959	0.0205184	0.015717
	490.171	0.0147519	0.0165892	0.0172093	0.0286468	0.0180869	0.0212338	0.019298	0.0129214	0.0176609	0.00996128	0.0149237	0.0207086	0.0126008	0.0184583	0.0247103	0.0153007	0.0152852	0.0206591	0.021833	0.0169669	0.0236967	0.0246277	0.0154623	0.0170049	0.0146803	0.0253588	0.0145844	0.0224671	0.0217301	0.0207011	0.0209826	0.0181787	0.0237773	0.014362	0.0184684	0.0178502
	492.129	0.0194781	0.0194386	0.0105752	0.0217158	0.0122851	0.0195149	0.0250528	0.0127777	0.022279	0.0174825	0.0203506	0.0215729	0.0123044	0.0171578	0.0224474	0.0217352	0.0180267	0.0169278	0.0130037	0.0183905	0.0245675	0.0235352	0.0193729	0.0126745	0.0148029	0.0278005	0.0146326	0.0158979	0.022123	0.0188772	0.0202465	0.0213847	0.0217485	0.0269775	0.0221668	0.0150153
	494.086	0.0148681	0.0133172	0.0153736	0.026616	0.0192107	0.0156756	0.0221737	0.0170195	0.0155913	0.0151027	0.0221249	0.0166951	0.0159891	0.016041	0.0269119	0.0196541	0.0109646	0.0202365	0.017262	0.0179648	0.0170171	0.0146983	0.0169505	0.0195854	0.0165723	0.028433	0.0232489	0.0168582	0.0202932	0.0209078	0.0161567	0.0186717	0.0184168	0.0307547	0.0191094	0.0191509
	496.043	0.013819	0.0122046	0.0133709	0.0237996	0.0270344	0.0226808	0.0191356	0.0139801	0.0215401	0.0173249	0.0140963	0.0144	0.0150468	0.0171985	0.0297396	0.018782	0.0182247	0.0234727	0.0121144	0.0198814	0.0167337	0.0188576	0.0163295	0.0141497	0.0142373	0.0212618	0.0202253	0.0154645	0.025409	0.0169128	0.0182387	0.0226393	0.0208015	0.0204485	0.0176232	0.0148056
	498	0.0119776	0.0161532	0.0214011	0.0255138	0.021226	0.0174351	0.0201595	0.0214335	0.0214001	0.0110693	0.0152501	0.0208467	0.018159	0.0156123	0.0228223	0.0195887	0.0222484	0.0125324	0.0313729	0.0178339	0.0137596	0.0185546	0.0188967	0.0150062	0.0203122	0.0197022	0.014285	0.0154065	0.0141188	0.0254801	0.0153013	0.0114943	0.018804	0.0144053	0.0187478	0.0169953

## Sheet: Figure 3b (orange)
time
-50	0.0169492	0.0174927	0.0208333	0.0148851	0.0174894	0.0135657	0.016076	0.0158354	0.0129188	0.0159276	0.0188221	0.0155512	0.0242147	0.0127644	0.0188014	0.0218394	0.0158989	0.0156693	0.0127629	0.0214429	0.0167947	0.0158509	0.0119261	0.0269229	0.0171805	0.0148468	0.0253649	0.0175756	0.0142914	0.01634
-45.9706	0.016411	0.0192953	0.015468	0.0142561	0.0146932	0.0136619	0.0142823	0.013126	0.0123591	0.0151854	0.0167694	0.0173625	0.0176843	0.013116	0.014891	0.0140235	0.0200143	0.0209477	0.0178133	0.0186754	0.0187549	0.0194165	0.0177793	0.0248963	0.0185668	0.015427	0.0221236	0.0168374	0.0187846	0.0103822
-41.9412	0.0158637	0.0148176	0.0119451	0.016334	0.0210927	0.0101032	0.0170849	0.0127145	0.0159647	0.0153218	0.0192273	0.0163064	0.012811	0.00830289	0.0190661	0.0175333	0.020959	0.0207169	0.0196759	0.0129769	0.0199675	0.0178299	0.0215007	0.0228348	0.0186415	0.0227363	0.023639	0.0199335	0.0159935	0.0106942
-37.9118	0.0159558	0.0123629	0.0122324	0.0161391	0.0211453	0.0154436	0.0189336	0.0131714	0.0196296	0.0121795	0.0169484	0.0173066	0.0116394	0.0126409	0.0215916	0.0144093	0.0246487	0.0187324	0.0213551	0.00939979	0.0195115	0.0228	0.0172612	0.0160849	0.0199978	0.0222433	0.0261372	0.0210879	0.010242	0.00834497
-33.8824	0.0158291	0.0135261	0.014749	0.010585	0.0234376	0.017993	0.0148643	0.012154	0.0232743	0.0161417	0.0159012	0.0122462	0.0123011	0.0206044	0.0197515	0.014325	0.0213106	0.0147612	0.0217059	0.0196734	0.0164875	0.0186223	0.0163494	0.0171963	0.0208829	0.0174855	0.026578	0.0240984	0.0107312	0.0188978
-29.8529	0.0229558	0.0141038	0.0154324	0.00520675	0.0194609	0.0143365	0.0142971	0.0124195	0.0226586	0.0140044	0.0153844	0.0201509	0.0167469	0.019717	0.014223	0.0143362	0.0179617	0.0143847	0.0178502	0.0203086	0.0144637	0.0151259	0.0184306	0.0157425	0.0187647	0.0194572	0.026462	0.0183328	0.0177416	0.0242918
-25.8235	0.0163444	0.0106454	0.0140866	0.0109187	0.0181636	0.0180199	0.0146326	0.011524	0.0211823	0.0136401	0.0178956	0.0142866	0.016698	0.0130323	0.0137423	0.0157406	0.0132699	0.0137646	0.016233	0.0175467	0.0147263	0.0140592	0.0153326	0.0198549	0.0209339	0.019018	0.0218849	0.0195025	0.017653	0.0170966
-21.7941	0.0145807	0.0171697	0.0136241	0.01606	0.0173921	0.01764	0.0220571	0.0140711	0.0224566	0.0157228	0.0150428	0.0194963	0.0138581	0.011369	0.0161117	0.0107042	0.0120489	0.0127935	0.0134352	0.0166399	0.0170929	0.0129669	0.0172275	0.0181239	0.0161542	0.0239346	0.0230173	0.0222035	0.0203766	0.0152127
-17.7647	0.0156954	0.0196724	0.0156273	0.0147306	0.0137517	0.0154411	0.0218295	0.0105751	0.0187835	0.0182646	0.0119691	0.0166196	0.0154956	0.0122881	0.0255872	0.019197	0.0116946	0.015736	0.0131885	0.0148323	0.0183163	0.0133656	0.01608	0.0159506	0.0123735	0.0232725	0.022951	0.0228547	0.0248657	0.0192679
-13.7353	0.0172117	0.0198077	0.0176601	0.0125469	0.00977566	0.0126557	0.0200718	0.0111931	0.0172879	0.00979893	0.0148662	0.0163991	0.0135135	0.0117242	0.0174735	0.013125	0.0116836	0.0167512	0.0189804	0.0186238	0.0143099	0.0178984	0.01533	0.014462	0.0114803	0.0213132	0.0225637	0.0213237	0.0191715	0.0173194
-9.70588	0.0139906	0.0188914	0.0133923	0.0122671	0.00910623	0.00965596	0.015963	0.00920465	0.0174548	0.0126331	0.0176432	0.0226231	0.0118821	0.0129415	0.0141774	0.0103785	0.0166318	0.0178476	0.0174552	0.0219753	0.014303	0.0188413	0.0159156	0.0143669	0.0149231	0.0198261	0.0198362	0.018433	0.0144645	0.0166073
-5.67647	0.0135135	0.0148723	0.0150184	0.0087548	0.0103484	0.0110002	0.0108569	0.00893651	0.0146301	0.0122122	0.0188642	0.0187188	0.0132828	0.0138758	0.0200702	0.0117167	0.0254089	0.019912	0.0207462	0.019745	0.0148293	0.023188	0.0171494	0.015603	0.0163351	0.0146981	0.0211081	0.0146306	0.0128674	0.0145712
-1.64706	0.0167163	0.0129508	0.0161493	0.0101451	0.0121708	0.012474	0.0196977	0.0130172	0.013536	0.00917684	0.0126308	0.0151162	0.0129307	0.0134298	0.0304677	0.0143813	0.0166466	0.0153228	0.0252727	0.020265	0.014789	0.018029	0.0146727	0.0162751	0.0170737	0.011715	0.0253503	0.0156843	0.0132675	0.0188019
2.38235	0.0187366	0.015561	0.0162872	0.0107825	0.0175666	0.0160785	0.0176301	0.0206526	0.0152346	0.00967282	0.0177054	0.0125153	0.0151342	0.00931882	0.0229975	0.0149027	0.0167077	0.011921	0.0181686	0.0139998	0.019545	0.0160547	0.0161733	0.0170528	0.00937246	0.0172923	0.0279965	0.0206688	0.0132507	0.0174202
6.41176	0.0157828	0.0134046	0.0139028	0.00973657	0.0148387	0.0155283	0.014489	0.0176799	0.0147713	0.0142473	0.0151249	0.019057	0.0119385	0.0142344	0.0202593	0.0123629	0.0179593	0.0146492	0.00983542	0.0143426	0.022306	0.0162909	0.0153658	0.0168897	0.0111535	0.0273874	0.0241105	0.0182971	0.0109543	0.0182549
10.4412	0.0166923	0.0124896	0.00950417	0.0147418	0.0169058	0.0185521	0.0140877	0.0112498	0.0141305	0.0153291	0.0124092	0.0210529	0.0127043	0.0133027	0.0182922	0.0164166	0.018634	0.013648	0.00928885	0.0101744	0.0168763	0.00686708	0.0146818	0.0171148	0.0124134	0.0237704	0.0209067	0.0201947	0.0141789	0.0161251
14.4706	0.017514	0.0121158	0.0127667	0.0158723	0.021069	0.0210414	0.0130968	0.00891164	0.0117887	0.0122532	0.013866	0.0145531	0.017365	0.0159218	0.0195378	0.0183698	0.0132009	0.0175083	0.0097318	0.0120562	0.0125575	0.0132654	0.0137756	0.0162522	0.0147743	0.0145882	0.0203197	0.0183791	0.0139666	0.0142294
18.5	0.0177469	0.0117227	0.0167848	0.0140086	0.0178903	0.0155984	0.01293	0.0135852	0.0144076	0.0101718	0.0153264	0.0136333	0.019837	0.0221953	0.0220798	0.0197392	0.0122459	0.0186166	0.00732511	0.0123895	0.0169114	0.0146862	0.0162608	0.0139309	0.0201126	0.0172582	0.022069	0.0193731	0.0175799	0.0194624
22.5294	0.0130444	0.0147237	0.0183472	0.0116239	0.0157843	0.0053412	0.0190965	0.013151	0.0132433	0.0156997	0.0188572	0.0125705	0.0234596	0.0233188	0.0236875	0.00827572	0.0121044	0.0185074	0.0149064	0.014681	0.0193926	0.021201	0.0156648	0.011016	0.0244714	0.0198336	0.0244558	0.0166957	0.0155341	0.017601
26.5588	0.0111619	0.0151036	0.0178616	0.0161721	0.0195736	0.0096857	0.0150576	0.0264636	0.018883	0.0155303	0.016661	0.0152549	0.0211365	0.0191525	0.0187092	0.00937287	0.0160095	0.0170569	0.0154876	0.0168253	0.0164764	0.025052	0.0184956	0.015021	0.0203279	0.014582	0.026843	0.0159635	0.0136568	0.0134874
30.5882	0.0149865	0.0114002	0.0107657	0.0165253	0.0132809	0.0130455	0.0154511	0.0262336	0.0155628	0.0145004	0.0191839	0.0164078	0.0224375	0.0171774	0.0145281	0.0108793	0.0216512	0.0163242	0.0169615	0.0153388	0.0178401	0.0286771	0.0211261	0.0221811	0.0182689	0.014019	0.0275165	0.0120146	0.0204536	0.0212233
34.6176	0.0203236	0.0129264	0.0128869	0.0136841	0.00825654	0.019107	0.0171608	0.01863	0.0206655	0.0166162	0.0194341	0.0169416	0.0203508	0.010637	0.0186164	0.0123395	0.0153101	0.015697	0.0173308	0.0177272	0.022732	0.0285306	0.0182774	0.0223413	0.0170334	0.0153722	0.0261178	0.0169209	0.0177817	0.0180893
38.6471	0.0182545	0.0163462	0.0170834	0.0161138	0.015018	0.0187602	0.0174209	0.0158791	0.0255931	0.0146729	0.0194456	0.0153869	0.0226973	0.0201647	0.0172919	0.0131083	0.0174595	0.0144962	0.018067	0.0207237	0.0249935	0.0251102	0.0163869	0.0239129	0.0204379	0.0201599	0.0252017	0.0218401	0.0120757	0.0166741
42.6765	0.016124	0.0128324	0.0215239	0.0221145	0.0126121	0.0167199	0.0161439	0.0222103	0.0295645	0.013261	0.0173266	0.0113725	0.022604	0.0217336	0.0178003	0.0111389	0.0171771	0.012996	0.0158181	0.0199298	0.0191077	0.0219692	0.015339	0.0251123	0.0204449	0.024406	0.0256917	0.0230808	0.0144612	0.0113336
46.7059	0.0145173	0.0085496	0.025189	0.0213177	0.00880462	0.0176485	0.0176714	0.0191134	0.0202788	0.0180126	0.0167584	0.0129732	0.0162768	0.0158368	0.0124207	0.0127738	0.0166253	0.0102303	0.0159048	0.0199316	0.0171623	0.0209676	0.0125612	0.0234817	0.0197726	0.0257046	0.0215056	0.0221047	0.0207402	0.0113621
50.7353	0.0158899	0.00531808	0.0279258	0.0227768	0.0132859	0.0223243	0.0190162	0.0113797	0.0127236	0.0194355	0.0164435	0.0177354	0.0149657	0.0131587	0.0124473	0.0122561	0.0155592	0.0154921	0.0188925	0.0160587	0.0130227	0.0251252	0.0127182	0.0208029	0.0202901	0.0271343	0.0185336	0.0177467	0.0166638	0.0116
54.7647	0.0167757	0.00654062	0.0214996	0.0178982	0.0140634	0.0208279	0.0160491	0.0121571	0.0170755	0.0239795	0.0168066	0.0205618	0.0159357	0.015541	0.0131974	0.0128122	0.0152547	0.0179029	0.0189008	0.00987068	0.0127169	0.022974	0.00801086	0.0125026	0.0196736	0.0243819	0.0177243	0.015644	0.0173429	0.0105983
58.7941	0.0171005	0.0101261	0.0206731	0.0106529	0.0190344	0.0220153	0.00987227	0.0106361	0.0185537	0.0275194	0.016182	0.0179835	0.0141896	0.0149706	0.0168129	0.0172185	0.0148682	0.0206023	0.0147579	0.0126709	0.014643	0.0182597	0.0101334	0.00871844	0.0169542	0.0201885	0.0175386	0.0143234	0.0177464	0.0121426
62.8235	0.0149949	0.00965611	0.024362	0.0111088	0.0227283	0.0189364	0.0144136	0.0183296	0.0176717	0.0255338	0.026064	0.0171443	0.018653	0.0135304	0.0114594	0.0171107	0.0146773	0.0205984	0.0113098	0.0139622	0.0162765	0.0175082	0.016632	0.00818815	0.0127879	0.014983	0.0150207	0.0102002	0.0176334	0.0159841
66.8529	0.0185344	0.00989379	0.0224571	0.016881	0.0173949	0.0211249	0.0177139	0.0188596	0.022334	0.0203111	0.0246237	0.0181833	0.0128953	0.00967121	0.00844088	0.0146287	0.0163155	0.0192069	0.0153984	0.0164294	0.0190484	0.0189682	0.0172287	0.0163124	0.0140014	0.0168632	0.0164358	0.0154111	0.0198206	0.0137892
70.8824	0.0181258	0.00979149	0.0216466	0.0210048	0.0154227	0.0144197	0.0201858	0.0208645	0.0210643	0.0188464	0.0193085	0.0195008	0.0136469	0.0116829	0.0151024	0.00995379	0.0198259	0.0212235	0.0183021	0.0220158	0.0241777	0.0157367	0.0282482	0.0235071	0.0143089	0.0133429	0.0168312	0.0224439	0.0212879	0.0189305
74.9118	0.0117058	0.0130338	0.0228064	0.0261254	0.0157797	0.0135547	0.0303275	0.0233609	0.0179345	0.0244454	0.0177186	0.0191245	0.0166743	0.0139088	0.0231064	0.0165469	0.016864	0.0269646	0.0253579	0.012672	0.0195272	0.0201096	0.0454267	0.0358772	0.0142204	0.0137768	0.0216355	0.0249629	0.0214535	0.0190696
78.9412	0.0102046	0.0142664	0.0222717	0.0239112	0.0176368	0.0136785	0.0351792	0.0342114	0.023017	0.0232514	0.0178709	0.0169837	0.0175317	0.0145808	0.0245215	0.0214587	0.0183994	0.0241233	0.0261001	0.019097	0.026213	0.0285159	0.0510741	0.0492328	0.0124848	0.0135086	0.0233629	0.0229091	0.021045	0.0224626
82.9706	0.0144391	0.0133449	0.0245886	0.0272979	0.0195506	0.0155628	0.0351339	0.0358417	0.0162739	0.0184793	0.0178335	0.0143225	0.013352	0.0157026	0.028307	0.0262703	0.0209637	0.0260306	0.0242316	0.0228521	0.029191	0.0319569	0.0555913	0.0569441	0.0119433	0.0260666	0.0303647	0.0270405	0.0221635	0.0259128
87	0.0141189	0.0150646	0.0252905	0.0257658	0.0276576	0.0188998	0.0301409	0.0350416	0.0168156	0.0172256	0.0137361	0.0123846	0.0133686	0.0135926	0.0289453	0.0284869	0.0219189	0.0240647	0.0273741	0.025616	0.034456	0.0307764	0.0468509	0.0572786	0.011699	0.0270513	0.0438877	0.0380841	0.0239673	0.0224052
91.0294	0.0190094	0.0153372	0.0214174	0.0271051	0.0264033	0.0199692	0.0270424	0.0312934	0.0166839	0.0189171	0.0182586	0.0141455	0.0225958	0.0174906	0.0213714	0.0249276	0.0214994	0.0205338	0.0287213	0.0260797	0.0353767	0.0298781	0.0403788	0.0449038	0.0100088	0.0210919	0.0579133	0.0575921	0.0215387	0.0190696
95.0588	0.0238059	0.0204104	0.0253762	0.0310959	0.027879	0.0157692	0.0302832	0.0341892	0.017655	0.0194013	0.0176581	0.0108037	0.0209339	0.0220691	0.0190346	0.0213774	0.0204467	0.0232688	0.0292902	0.0222362	0.0381258	0.0332102	0.0402884	0.0402273	0.0112353	0.0128592	0.0793517	0.0789115	0.0180715	0.0244889
99.0882	0.0231716	0.0187219	0.0248345	0.0241723	0.0223518	0.0178818	0.0325058	0.0362685	0.0212982	0.00953012	0.0109388	0.0117987	0.0237253	0.0195312	0.0207862	0.0205521	0.0107705	0.0195627	0.0285071	0.0312119	0.0406646	0.0339064	0.0464746	0.0353308	0.0149988	0.0192961	0.100174	0.102843	0.0173178	0.021617
103.118	0.0234466	0.0167159	0.0249553	0.0164069	0.019445	0.0225685	0.0323279	0.0330573	0.0221758	0.0108177	0.0178583	0.0130497	0.0239027	0.0173126	0.0238272	0.0198811	0.0136504	0.0160029	0.0352752	0.037167	0.0304926	0.0317863	0.0447662	0.0357758	0.020504	0.0254539	0.110497	0.111913	0.0191411	0.0196515
107.147	0.02267	0.0195564	0.0218582	0.0113426	0.0144739	0.0155417	0.0216638	0.0236451	0.0178318	0.014566	0.0184261	0.017031	0.0243544	0.0171353	0.025731	0.0222247	0.020532	0.0131474	0.0398025	0.0392369	0.025482	0.0266645	0.0421022	0.039134	0.0217945	0.0233049	0.111808	0.113725	0.0137455	0.0131401
111.176	0.0231848	0.0200523	0.0168782	0.0170538	0.0135707	0.0152042	0.0288129	0.0255443	0.0161309	0.0147824	0.016696	0.019771	0.0246182	0.0204939	0.0320331	0.0301282	0.0195861	0.011057	0.037583	0.0392156	0.0252442	0.0251372	0.0411177	0.0292063	0.0210322	0.0197608	0.107722	0.107719	0.0150694	0.0197648
115.206	0.0236622	0.0184455	0.0175583	0.0236153	0.0128896	0.0131708	0.0323055	0.0320139	0.0145875	0.0176732	0.0160056	0.0209326	0.0232068	0.0180486	0.0381531	0.0374165	0.015364	0.0147487	0.042353	0.0407803	0.0270817	0.032014	0.0364018	0.0313834	0.0170981	0.0198451	0.0998139	0.10042	0.0118317	0.0155457
119.235	0.0239588	0.0199619	0.0146686	0.0218132	0.0114089	0.0120816	0.0359005	0.0287497	0.0230465	0.0225291	0.0129543	0.0175394	0.0219854	0.0172351	0.0432963	0.0436925	0.0175211	0.0158639	0.0248846	0.0287344	0.0322513	0.0296348	0.0431704	0.0364732	0.0147113	0.0169249	0.09199	0.0888821	0.013524	0.0185912
123.265	0.0235648	0.0198209	0.0169734	0.0204222	0.0150209	0.017583	0.041932	0.0340335	0.028317	0.022739	0.0166647	0.017234	0.027326	0.0246275	0.047037	0.0426914	0.0160333	0.0165666	0.022556	0.020185	0.0344275	0.0334664	0.0474898	0.040387	0.0209473	0.0153006	0.0806056	0.0787782	0.0151667	0.0109926
127.294	0.02051	0.0185381	0.0238961	0.0284929	0.0157038	0.0146273	0.0430709	0.0356634	0.0249849	0.0190198	0.0230006	0.0137095	0.0237594	0.0289012	0.0447247	0.0423489	0.0201648	0.0164791	0.0290545	0.02186	0.035096	0.0341909	0.0480431	0.0422975	0.0294023	0.0196049	0.0687564	0.0738074	0.0163119	0.01239
131.324	0.0198738	0.0184848	0.0241953	0.0251915	0.0150774	0.0157571	0.0340386	0.0345053	0.0212089	0.0189737	0.0270574	0.0164929	0.0245797	0.0222745	0.0457323	0.0389577	0.023127	0.0210286	0.0377246	0.0334273	0.0276739	0.0281752	0.0386828	0.0349463	0.0327972	0.0256714	0.0610584	0.0694469	0.0134968	0.0160053
135.353	0.022074	0.0182437	0.0188065	0.0185508	0.0156898	0.0172807	0.0270319	0.024322	0.0246554	0.0238688	0.0166187	0.0152606	0.0307203	0.0193251	0.0446826	0.0366557	0.023645	0.0283453	0.0383574	0.0340813	0.0290333	0.0256737	0.031854	0.0244244	0.0368451	0.0276861	0.0578115	0.0589974	0.0138984	0.0196238
139.382	0.0153578	0.016328	0.0180493	0.0217816	0.017024	0.0225651	0.0239342	0.0179132	0.0212347	0.0257554	0.0236933	0.0142166	0.0362439	0.0322633	0.0413288	0.0359659	0.0265804	0.0280345	0.0279368	0.0271026	0.0290333	0.0295589	0.0284164	0.01982	0.034845	0.0247535	0.0504763	0.0471351	0.015768	0.0153189
143.412	0.0184057	0.0198159	0.0203481	0.0204208	0.0190159	0.0210307	0.0246082	0.0211957	0.0182947	0.0211059	0.0293853	0.020311	0.0382975	0.0358919	0.0359137	0.0301607	0.0316141	0.0232182	0.0310379	0.026376	0.0325616	0.029597	0.0289346	0.0223461	0.0265968	0.0223235	0.0384793	0.0397634	0.0165817	0.0137639
147.441	0.0269201	0.0225068	0.0233438	0.0218208	0.0210218	0.0184252	0.0223298	0.0252798	0.0186756	0.0190327	0.0309361	0.0239363	0.0425535	0.0327614	0.033662	0.0278802	0.0327167	0.0229642	0.0403671	0.0368556	0.0345966	0.029148	0.0315576	0.0276966	0.023441	0.0184689	0.0313084	0.0370377	0.019086	0.0136997
151.471	0.031376	0.0239062	0.0200531	0.0171024	0.0223522	0.0183551	0.0258283	0.0286216	0.0220301	0.0208362	0.0323761	0.0243501	0.0332466	0.0288242	0.0337341	0.0232728	0.0277921	0.0209249	0.046865	0.0422319	0.041052	0.0382739	0.0349791	0.031955	0.0210775	0.0192969	0.0393562	0.0386074	0.0161786	0.0141608
155.5	0.0325136	0.0249975	0.0145717	0.0147226	0.0205806	0.0209858	0.0275764	0.021945	0.0205698	0.0258598	0.0273483	0.022523	0.0290679	0.0295886	0.0277404	0.0207219	0.0237159	0.0221087	0.0500271	0.0472544	0.047766	0.0428248	0.0353196	0.0314493	0.0191735	0.0195724	0.0573556	0.0537187	0.0199134	0.0187095
159.529	0.0331644	0.0271799	0.0155034	0.0155606	0.0214928	0.019042	0.0173344	0.0174467	0.0212882	0.0210607	0.0240435	0.0171467	0.0293623	0.0285049	0.0267996	0.02419	0.0275016	0.021302	0.0473037	0.0470725	0.0477281	0.0442715	0.0333179	0.0334024	0.0226442	0.0191148	0.0695986	0.0680349	0.0153651	0.0211436
163.559	0.0328624	0.0285307	0.0166822	0.0150364	0.0201014	0.0169649	0.0155287	0.0139659	0.0259985	0.0232134	0.0204914	0.022644	0.0341512	0.02725	0.0262669	0.029045	0.0245448	0.0197304	0.0435807	0.039611	0.0467479	0.0420513	0.0318124	0.0396425	0.0239929	0.0150904	0.0769601	0.0772993	0.0216295	0.0223873
167.588	0.0324747	0.0312653	0.0142197	0.0126478	0.0194858	0.0140869	0.0220816	0.0142335	0.0176041	0.0195328	0.0230444	0.0239755	0.0315279	0.0282437	0.0258711	0.0255395	0.0228444	0.0206607	0.0321251	0.0292556	0.042565	0.0400888	0.0243527	0.0344596	0.0238258	0.0145638	0.0825789	0.0816732	0.0224525	0.0176552
171.618	0.0293417	0.0298732	0.0148733	0.0150783	0.0197051	0.0126832	0.0258187	0.015748	0.0214205	0.0171904	0.0272597	0.02373	0.0277309	0.0271872	0.0262086	0.0230319	0.025333	0.0222649	0.0294953	0.0267108	0.0396425	0.0385179	0.0272973	0.0331903	0.0264215	0.0173326	0.0844731	0.0827323	0.0224004	0.0159959
175.647	0.0260189	0.0341753	0.0164686	0.0214218	0.0194971	0.0197446	0.0240458	0.0121227	0.0296432	0.0198253	0.0265952	0.022645	0.0274101	0.0265534	0.0235945	0.0192132	0.0291298	0.0209409	0.024576	0.0250408	0.0422186	0.0416305	0.0296455	0.031955	0.0263169	0.0155165	0.0866519	0.0835538	0.0176543	0.0167423
179.676	0.0246789	0.0317969	0.0192624	0.024442	0.0208483	0.0244052	0.0167049	0.0136895	0.0291004	0.0164029	0.0170506	0.0193397	0.0233175	0.0216014	0.0263874	0.0206855	0.0272095	0.0199633	0.0231836	0.0233962	0.0447641	0.0468384	0.0334517	0.0299475	0.0268195	0.015865	0.0881765	0.0824577	0.0199853	0.0193021
183.706	0.0269419	0.0291695	0.0233602	0.0222635	0.0224071	0.0205038	0.0189522	0.0160661	0.0246514	0.0185205	0.0155082	0.0218544	0.0279957	0.026421	0.0333233	0.0284072	0.0268505	0.023528	0.0262682	0.0235836	0.0483701	0.0468222	0.026635	0.0293634	0.0255112	0.0179401	0.0821159	0.0782042	0.0165473	0.0183203
187.735	0.0281453	0.0288811	0.0243949	0.0224353	0.0245893	0.0172663	0.0226618	0.0143371	0.0246986	0.0193428	0.0165667	0.020234	0.0291262	0.0280558	0.033871	0.0294899	0.0284825	0.0254443	0.0324733	0.0252657	0.05301	0.0451715	0.0211043	0.0253796	0.0272551	0.0193091	0.0775122	0.0736567	0.0200395	0.0159117
191.765	0.0262232	0.0264466	0.0250791	0.0232251	0.025524	0.0206765	0.0240538	0.0180783	0.0246336	0.0201098	0.0175295	0.0188059	0.0300744	0.0302	0.0336154	0.0295973	0.0277174	0.024195	0.0309964	0.0270618	0.0579128	0.0545351	0.0218531	0.0199354	0.0266289	0.0215672	0.0763255	0.0723503	0.0206818	0.0154098
195.794	0.031099	0.0256887	0.0260394	0.0188831	0.0243917	0.0219666	0.014055	0.0160032	0.0278928	0.0168563	0.0235066	0.0232091	0.0322293	0.0310148	0.0318836	0.0304917	0.0257119	0.0204085	0.0284143	0.0231064	0.0621904	0.0609904	0.0181666	0.0179545	0.0136861	0.0241365	0.0709063	0.0679589	0.0160134	0.0121273
199.824	0.029999	0.028594	0.0199211	0.019173	0.0229035	0.0218263	0.0153051	0.0224607	0.0248548	0.0191481	0.0274332	0.0300521	0.0303916	0.0322679	0.0329652	0.0298778	0.0209072	0.0167445	0.0204025	0.0215905	0.0624815	0.0617878	0.0183415	0.0198086	0.011778	0.0235579	0.0692912	0.0634076	0.0171679	0.0157265
203.853	0.0291192	0.0349808	0.0189451	0.0214631	0.0211517	0.0231372	0.0139045	0.0234344	0.026992	0.0184592	0.0361177	0.0344232	0.0335077	0.0305502	0.0379096	0.0342612	0.0245907	0.0120597	0.0217351	0.0193347	0.0573976	0.053167	0.0143011	0.0157542	0.0121164	0.0253226	0.0575101	0.0542905	0.0211975	0.0166664
207.882	0.0278598	0.0329553	0.021837	0.0195545	0.0185102	0.0170774	0.0188692	0.0261855	0.0263464	0.0206957	0.0378883	0.0383433	0.039588	0.0306835	0.0406309	0.0324349	0.024003	0.00903534	0.0218448	0.0219895	0.0471178	0.0431115	0.0224404	0.0232159	0.015912	0.0192142	0.0482248	0.0428052	0.0252758	0.0187446
211.912	0.0295133	0.0284734	0.0227587	0.0217324	0.0200834	0.0193021	0.0293994	0.0287913	0.0339795	0.0261588	0.0412214	0.0418792	0.0392285	0.0335461	0.0360437	0.0332203	0.0216972	0.00945795	0.0225899	0.0233013	0.0407254	0.0354973	0.0313417	0.0227212	0.0163962	0.0156036	0.03612	0.033962	0.0268961	0.0178208
215.941	0.0262331	0.0320485	0.028118	0.029958	0.0184834	0.020797	0.0400849	0.0345532	0.0333001	0.0273901	0.0381739	0.0411327	0.0348507	0.0318929	0.0336293	0.0337284	0.0194662	0.0123526	0.0241761	0.0207557	0.0352384	0.0371293	0.0326323	0.0245217	0.0167507	0.0195179	0.029506	0.0266238	0.0201413	0.0205108
219.971	0.0242752	0.02897	0.0308243	0.0340561	0.0227269	0.0191409	0.0407753	0.0364635	0.0224461	0.0228283	0.0385499	0.0373047	0.0280666	0.0255815	0.0487966	0.0412008	0.0171016	0.0126413	0.0240921	0.0179817	0.0398699	0.0402438	0.0269365	0.0202149	0.014874	0.0192605	0.0261536	0.0225632	0.0161255	0.0177907
224	0.0212371	0.0257362	0.0281353	0.0342136	0.0251569	0.0241966	0.034932	0.0319097	0.0236948	0.0201895	0.0379474	0.0301369	0.0306902	0.0208568	0.0535382	0.0441713	0.015716	0.0126836	0.0187923	0.0136643	0.0437355	0.0464995	0.0252931	0.017248	0.0152961	0.0189537	0.0280019	0.0258272	0.0145601	0.0151349
228.029	0.0193363	0.0236187	0.0279551	0.0316897	0.0242112	0.0205459	0.0331891	0.0286952	0.0246625	0.017804	0.0353206	0.0251788	0.0314809	0.0243646	0.0568592	0.0445149	0.0157126	0.0153855	0.0167531	0.00882866	0.0441976	0.050208	0.0199884	0.023205	0.0225879	0.0216198	0.0273381	0.0228188	0.0166318	0.0170171
232.059	0.0191851	0.0160946	0.0247096	0.0270688	0.0175183	0.0217428	0.0289287	0.02811	0.0186979	0.0181607	0.0346139	0.0275077	0.0282629	0.0229051	0.0507003	0.0415685	0.0170934	0.0151514	0.0160201	0.014564	0.0499681	0.0516657	0.0159732	0.0211104	0.0210118	0.0178524	0.0262202	0.0218745	0.0211498	0.0178979
236.088	0.0220176	0.013555	0.0261841	0.0224482	0.017365	0.0302113	0.0280515	0.0258116	0.0144493	0.0247918	0.0349837	0.0272819	0.023649	0.0206268	0.0457984	0.0441264	0.0214167	0.0140821	0.0178816	0.0167497	0.048207	0.046731	0.0193891	0.0238633	0.0178585	0.0179032	0.0295378	0.0246285	0.0228633	0.0129721
240.118	0.0211843	0.0126854	0.0274825	0.0209043	0.0179189	0.0314533	0.0315798	0.0262536	0.0208586	0.0248413	0.0319186	0.0297925	0.0223005	0.0196469	0.0454664	0.0449306	0.0234987	0.0181607	0.0250365	0.0201667	0.0453079	0.0454995	0.024102	0.0261815	0.0159858	0.0212275	0.0283083	0.0254259	0.0149224	0.00951579
244.147	0.0174749	0.0131582	0.0309672	0.0243399	0.0149994	0.0255909	0.0303395	0.0269566	0.0217109	0.0227441	0.0256142	0.0271667	0.0228232	0.0183324	0.0421879	0.0436167	0.0202961	0.0192885	0.0256669	0.0257612	0.0431737	0.0457724	0.023684	0.0249998	0.0191738	0.0228621	0.0237927	0.0245308	0.0146162	0.0114751
248.176	0.0159506	0.0175709	0.0258492	0.0214535	0.0188587	0.0184686	0.0263477	0.0250371	0.0270504	0.0196314	0.0215955	0.0258953	0.021218	0.0206267	0.0431195	0.044017	0.0174907	0.0168192	0.0243039	0.0283197	0.0398371	0.0418981	0.0226131	0.0257777	0.0267358	0.0215673	0.0240311	0.0246415	0.0149842	0.0111526
252.206	0.0163959	0.0213331	0.0225929	0.0200374	0.0283582	0.0160126	0.0189233	0.0242888	0.0271253	0.0212154	0.0210378	0.0261097	0.0211042	0.0207754	0.0393544	0.0421598	0.0164778	0.0135657	0.0243024	0.0329416	0.040702	0.0403194	0.0262215	0.0272363	0.0355971	0.0233997	0.0232757	0.0220491	0.015709	0.0126599
256.235	0.0203723	0.0234766	0.0227181	0.0208197	0.0301245	0.0230132	0.0171067	0.0178432	0.027503	0.0219088	0.0234167	0.0241321	0.0242568	0.0247512	0.0361992	0.0323372	0.0169641	0.0137728	0.0292126	0.0335747	0.0362638	0.0385935	0.0294055	0.028244	0.0338098	0.0218768	0.0237696	0.025752	0.0168076	0.0120379
260.265	0.0217119	0.0263445	0.0196622	0.0171988	0.0292448	0.027526	0.0185506	0.0163935	0.0270907	0.0282939	0.024921	0.0202727	0.0265117	0.0232675	0.0361943	0.0323609	0.021262	0.010558	0.0329307	0.0303801	0.0284669	0.0326889	0.0300718	0.029921	0.0273258	0.0272515	0.0221608	0.022047	0.0155122	0.0132047
264.294	0.02489	0.0248029	0.0189612	0.0128275	0.0288155	0.0249814	0.0181787	0.0158682	0.0260061	0.0325962	0.0237578	0.0197529	0.0229746	0.0224184	0.0320313	0.0305469	0.0199518	0.0142298	0.0354866	0.0343245	0.0256337	0.0296031	0.0294088	0.0337646	0.0285547	0.0267994	0.0216859	0.022868	0.013191	0.0165146
268.324	0.0243398	0.0217483	0.0156051	0.0120231	0.0229333	0.0259825	0.0256155	0.0142684	0.0339448	0.0317577	0.0179083	0.0224664	0.0211112	0.0179969	0.0354145	0.037336	0.014981	0.00890676	0.0368067	0.0388908	0.0302912	0.0268634	0.0255675	0.0306383	0.0278173	0.0230055	0.026596	0.0240953	0.0145742	0.0176876
272.353	0.0223236	0.0184649	0.0151985	0.0135933	0.0250186	0.0258827	0.0264388	0.0162128	0.0371714	0.0319925	0.0182556	0.0173725	0.0179011	0.0167885	0.0489149	0.0462012	0.0120351	0.0112132	0.0404922	0.042012	0.0327349	0.030853	0.0269631	0.02512	0.0245477	0.0182315	0.0302569	0.0258059	0.018251	0.0113458
276.382	0.0189795	0.0177794	0.0118075	0.0137255	0.0290217	0.0252706	0.0191673	0.0180601	0.0369906	0.0307587	0.0171618	0.0189929	0.0270573	0.023136	0.0548654	0.0467798	0.013004	0.0200201	0.0398256	0.041744	0.0347917	0.0348825	0.0256817	0.0206672	0.0233879	0.0211727	0.0343783	0.0281325	0.0136534	0.0176084
280.412	0.0161408	0.0190466	0.0177678	0.0154734	0.0212049	0.0207868	0.0232239	0.0182498	0.0345793	0.0358195	0.0138996	0.0149697	0.0251234	0.025267	0.0551569	0.050117	0.0209192	0.021751	0.0384363	0.0402875	0.0351859	0.0380659	0.0313351	0.0237296	0.0239294	0.0242463	0.0322435	0.0270484	0.0107674	0.0152725
284.441	0.0142515	0.0193808	0.0262104	0.0214631	0.0228724	0.0201396	0.0243621	0.0216163	0.035148	0.0351861	0.0151008	0.0117629	0.0260564	0.0272007	0.0497498	0.0456342	0.0218799	0.0205952	0.0402426	0.0397477	0.0374687	0.040559	0.0210578	0.0140229	0.0189701	0.0214389	0.0304537	0.0283484	0.0181672	0.0161158
288.471	0.00808046	0.0186195	0.0291935	0.0307363	0.0243288	0.0232033	0.0211659	0.0229905	0.038339	0.0358984	0.0166169	0.0128686	0.0200665	0.0244139	0.0423874	0.0383103	0.0213692	0.0218818	0.0432085	0.0445146	0.0416444	0.0413495	0.0115276	0.0141502	0.0169454	0.0181527	0.0278944	0.0297943	0.0225331	0.0197926
292.5	0.0108024	0.0208923	0.0302211	0.0279832	0.0236118	0.0257004	0.0157968	0.0239308	0.0384713	0.0363954	0.0171873	0.014307	0.0197607	0.0258231	0.0409826	0.0347111	0.0186448	0.0177229	0.041967	0.0444562	0.0406903	0.0452416	0.0113298	0.0163241	0.0178268	0.0133847	0.0306763	0.0328507	0.0193943	0.0162023
296.529	0.0145836	0.0178201	0.0273169	0.026089	0.0294486	0.0278061	0.0189571	0.0201618	0.0346807	0.0373537	0.019115	0.0147608	0.0167164	0.0189306	0.0422666	0.032192	0.0194541	0.0183266	0.0376445	0.0446224	0.0378683	0.04391	0.0118796	0.0207132	0.0141832	0.0132543	0.0322647	0.0341357	0.0191227	0.0183752
300.559	0.0175981	0.0188852	0.0292239	0.0252525	0.0374311	0.0326434	0.0245039	0.0243813	0.0346186	0.0337678	0.0163144	0.0130693	0.0182541	0.0167529	0.037633	0.0345757	0.019733	0.0174194	0.0400079	0.045707	0.0365651	0.0356742	0.0135094	0.0201283	0.0177646	0.0176606	0.0338298	0.0323283	0.0132471	0.018096
304.588	0.0157835	0.017939	0.0325533	0.0279838	0.0391392	0.0370983	0.023846	0.0253044	0.0350439	0.0286992	0.0150133	0.015198	0.0179335	0.0161539	0.0330986	0.0336422	0.0205976	0.0213012	0.043246	0.0502377	0.0365129	0.0349057	0.0216352	0.0136448	0.0208765	0.02549	0.0319322	0.0335817	0.00869417	0.0187208
308.618	0.0184748	0.0220135	0.0346746	0.0285288	0.0378768	0.0317077	0.0254536	0.0271068	0.0323529	0.0223163	0.0204191	0.0245309	0.0169737	0.0129841	0.0302093	0.0292791	0.025941	0.0245184	0.0426377	0.0508062	0.039561	0.0379263	0.0169164	0.0137402	0.0206332	0.0252648	0.0238433	0.0315768	0.0155934	0.020979
312.647	0.0193353	0.0265187	0.0330759	0.030704	0.0311465	0.0291197	0.027973	0.0228222	0.0298977	0.0218774	0.0263823	0.0258955	0.0137615	0.0125891	0.0289054	0.024512	0.024475	0.0248076	0.0494738	0.0540489	0.0472184	0.0444614	0.0214605	0.0147219	0.0180564	0.0196972	0.0268642	0.0286629	0.0138897	0.0248873
316.676	0.0185835	0.0236662	0.0335584	0.0344165	0.0284354	0.0274519	0.026596	0.0291615	0.0326185	0.025113	0.0278564	0.0265677	0.0150042	0.00978148	0.0275278	0.0255132	0.0225471	0.0163753	0.0652989	0.0659917	0.0497038	0.0445675	0.0224276	0.0128236	0.019478	0.0161408	0.0396468	0.0343811	0.0216153	0.0285254
320.706	0.0216477	0.0250249	0.0404251	0.0360041	0.0288617	0.0293704	0.0277605	0.0317715	0.0337862	0.0273302	0.0269096	0.0273439	0.0173292	0.0122099	0.0302828	0.0254559	0.0222214	0.0160944	0.0795171	0.0755544	0.0467716	0.0398293	0.0189737	0.0112676	0.021429	0.0175912	0.0494398	0.0467411	0.0234335	0.0317739
324.735	0.0230503	0.0254722	0.0368609	0.0314837	0.0323567	0.0334569	0.0390609	0.0360407	0.0284328	0.0294682	0.0241812	0.0295142	0.0172827	0.0138306	0.0312897	0.0290769	0.0242101	0.0156544	0.0843994	0.0743895	0.0443275	0.0401087	0.0250346	0.0158073	0.0219561	0.0145265	0.0592792	0.0581772	0.0334013	0.0344653
328.765	0.0237916	0.0265223	0.0323406	0.0259432	0.0281276	0.0287903	0.0476657	0.0396332	0.0284141	0.0309095	0.0230845	0.0301801	0.0213904	0.0131092	0.0370895	0.0350101	0.0242885	0.0180682	0.0759052	0.0702667	0.0384515	0.0373968	0.0343569	0.0315519	0.0180629	0.0136332	0.0687324	0.0640077	0.0411096	0.0394565
332.794	0.0252997	0.0268158	0.0341852	0.0275894	0.0226065	0.0260456	0.0449111	0.0431518	0.0253168	0.0273281	0.0205283	0.0226048	0.0274198	0.0167997	0.0497967	0.0434828	0.0237459	0.0216026	0.0606851	0.0509172	0.031034	0.0270994	0.0351167	0.041768	0.0166401	0.0137091	0.0633899	0.067975	0.0454414	0.032929
336.824	0.0277006	0.0258363	0.0390252	0.0326333	0.0191824	0.0225484	0.0430379	0.0374338	0.0271921	0.0256487	0.0240057	0.0243133	0.0224009	0.016829	0.0608326	0.0553796	0.0205418	0.0208588	0.0364588	0.0291074	0.0223487	0.0192129	0.036372	0.0401437	0.0205382	0.0139814	0.0557784	0.0644959	0.0352702	0.0246515
340.853	0.0236281	0.0261217	0.0430494	0.0414146	0.0229305	0.0196643	0.0382516	0.0408357	0.0307037	0.0258165	0.0281613	0.022462	0.0230778	0.019448	0.0620285	0.0592531	0.0207756	0.0202267	0.0175051	0.0213208	0.0184486	0.0168894	0.04145	0.0415401	0.0223671	0.0173364	0.0537586	0.0610547	0.0270913	0.023786
344.882	0.0222461	0.0289953	0.0462928	0.0430576	0.0214174	0.0207294	0.0380955	0.0386562	0.0337773	0.0343173	0.0233701	0.0252086	0.0365228	0.0321484	0.0522947	0.0552417	0.021709	0.0134916	0.0143976	0.0266423	0.0186882	0.0172359	0.0483409	0.0484006	0.0205806	0.0125876	0.0570259	0.0565024	0.0303135	0.0279576
348.912	0.0223871	0.0279945	0.0449161	0.0408884	0.0196706	0.0249839	0.0331078	0.0352861	0.033483	0.0388755	0.0290158	0.0274149	0.0431523	0.0388582	0.0446119	0.0423993	0.0159679	0.0151289	0.0257575	0.0333936	0.0281459	0.0258693	0.0484994	0.0533105	0.0224111	0.0129218	0.059581	0.0573247	0.0330712	0.0340539
352.941	0.0240591	0.0255722	0.0321851	0.0313232	0.0255335	0.0275021	0.0389896	0.0374171	0.0307431	0.0365979	0.0333795	0.0295942	0.0405357	0.040283	0.0351865	0.0340317	0.0229075	0.0211744	0.0419815	0.0389863	0.0405712	0.0372078	0.0499832	0.05419	0.0237285	0.0172741	0.06234	0.0570262	0.0325445	0.0301589
356.971	0.0244125	0.0264764	0.0223321	0.0171952	0.0265115	0.0273402	0.0436671	0.0398661	0.0304001	0.0318478	0.0281819	0.0264342	0.0367036	0.0268932	0.0385628	0.0313687	0.0236268	0.0231061	0.046459	0.044696	0.0478413	0.0426819	0.0472953	0.0507346	0.0206381	0.0182883	0.0664267	0.0611264	0.027775	0.0253854
361	0.0220375	0.0239568	0.0170829	0.0184795	0.0195617	0.0236006	0.0396641	0.0379317	0.0310704	0.0285721	0.0264482	0.0297415	0.0268849	0.0246153	0.0468589	0.044895	0.0187539	0.0180953	0.0510186	0.0418833	0.0551638	0.0554576	0.0485972	0.0433765	0.0241272	0.0161189	0.0670928	0.063551	0.0249594	0.0278052
365.029	0.0248722	0.0291583	0.0114513	0.0216634	0.0156985	0.0193532	0.0351682	0.0334824	0.0321739	0.0285118	0.0312258	0.0358906	0.0265941	0.0261107	0.052029	0.0518757	0.0159711	0.0173056	0.0413499	0.0384873	0.0672774	0.0642641	0.0484578	0.0383735	0.0308564	0.0238227	0.0630277	0.062723	0.0240255	0.0281583
369.059	0.0269809	0.0359914	0.0155573	0.015856	0.0163712	0.0205906	0.0334216	0.0279786	0.0386531	0.0324416	0.0317711	0.0375343	0.0278265	0.0300525	0.0572297	0.0548714	0.0161747	0.0206136	0.0366714	0.0351928	0.0627628	0.0569293	0.051357	0.0392019	0.0334778	0.0265342	0.0621717	0.0615332	0.0218398	0.0200508
373.088	0.0259118	0.0402755	0.0164146	0.0121562	0.0174818	0.010912	0.0346353	0.030832	0.0425477	0.0364268	0.0312555	0.0323806	0.0315771	0.0280484	0.0565774	0.0545745	0.0109434	0.0187315	0.0311551	0.0307414	0.0493818	0.0489591	0.0521979	0.0430755	0.0322931	0.0293761	0.0636047	0.0600205	0.019734	0.0198332
377.118	0.0226037	0.0297031	0.0171178	0.0155163	0.018812	0.012063	0.0407274	0.0327445	0.0440043	0.0408244	0.0338134	0.0342019	0.0360552	0.0242081	0.0545542	0.0551264	0.0210445	0.0225615	0.0320822	0.0328887	0.0383107	0.0374873	0.0537388	0.0428964	0.0305667	0.0314367	0.060835	0.0596552	0.018651	0.0188263
381.147	0.0190605	0.0223559	0.0208328	0.0184583	0.0117725	0.0159776	0.0404022	0.0349457	0.043595	0.0383114	0.0314795	0.0367782	0.0278648	0.020483	0.0534216	0.0489197	0.0253739	0.0218088	0.0355361	0.0311136	0.0361103	0.0348994	0.0479009	0.038447	0.0328911	0.0304814	0.0528547	0.0600045	0.0205548	0.0200417
385.176	0.0196868	0.0202749	0.0192391	0.0173137	0.0097305	0.0216549	0.0389469	0.0355264	0.0415114	0.0392849	0.0294423	0.0341551	0.0223787	0.0191907	0.0460313	0.0458228	0.0233551	0.0226206	0.0315561	0.0265426	0.0385944	0.0322232	0.0403882	0.0346705	0.0319585	0.0321558	0.0442032	0.0526163	0.0219026	0.018124
389.206	0.0189022	0.0235575	0.02173	0.0236217	0.0124805	0.0203218	0.0348165	0.0397759	0.0414817	0.0382769	0.0241256	0.0272229	0.0161737	0.0160758	0.0400771	0.0434692	0.0191161	0.019734	0.0274844	0.0231067	0.0347501	0.0346613	0.0297094	0.029295	0.0323526	0.0355495	0.037956	0.0494763	0.0236387	0.0223184
393.235	0.0243431	0.0228139	0.0244423	0.0253378	0.0155348	0.0172831	0.0344217	0.0334589	0.0384668	0.0385084	0.0221355	0.0281642	0.0164664	0.0180911	0.0429236	0.0452959	0.0196447	0.0175993	0.0218382	0.0178264	0.030865	0.0281638	0.0230111	0.0292675	0.0336277	0.0324848	0.0340645	0.0478212	0.021909	0.0233269
397.265	0.0248944	0.0217686	0.0205102	0.0240195	0.018863	0.026277	0.0316966	0.0352884	0.0401825	0.0369781	0.0130645	0.0219941	0.0153381	0.017039	0.0469475	0.0471957	0.0228425	0.0173695	0.0172012	0.0169599	0.0294597	0.0246427	0.0242064	0.0283344	0.0290257	0.0266319	0.0281093	0.0403982	0.0208496	0.0194807
401.294	0.0263537	0.0240975	0.020248	0.0236203	0.0193674	0.0235428	0.0310571	0.0328829	0.0393914	0.0339906	0.0155318	0.0172153	0.0193937	0.0226876	0.0444153	0.0459388	0.0214646	0.0217657	0.0178588	0.0145981	0.0202741	0.0264276	0.0267449	0.0273828	0.0256669	0.0238606	0.0289192	0.0367834	0.0224558	0.020417
405.324	0.0287118	0.0228088	0.0203372	0.0202927	0.0231256	0.0231518	0.0324254	0.0287463	0.0412094	0.0350739	0.0202848	0.0228663	0.0253631	0.0270945	0.0393605	0.037865	0.0227261	0.0186039	0.018082	0.0178229	0.0226426	0.0191908	0.025191	0.0194163	0.0254189	0.0206225	0.0312869	0.0422979	0.0191731	0.0175154
409.353	0.0350428	0.0249616	0.018162	0.0166767	0.0234824	0.0231095	0.0305009	0.0287935	0.0387161	0.0351292	0.0344436	0.0247613	0.0262623	0.0256926	0.0378011	0.0327694	0.020669	0.0170082	0.0193598	0.026791	0.0239803	0.02067	0.0269857	0.0193739	0.022617	0.0233993	0.0413951	0.0536849	0.0197725	0.0177287
413.382	0.0333165	0.0297285	0.0105922	0.0134414	0.024823	0.0170918	0.027903	0.0244841	0.0382959	0.0326695	0.036955	0.0263206	0.0294548	0.0311096	0.0390253	0.0307726	0.021769	0.0163337	0.0214012	0.0257213	0.0349124	0.0376296	0.0225263	0.0191118	0.0239086	0.0244887	0.0484181	0.0551236	0.0241155	0.014622
417.412	0.0345853	0.0319967	0.0132013	0.0127811	0.0268166	0.0230493	0.0236195	0.0171671	0.0320141	0.0348997	0.0362551	0.0260863	0.0274081	0.0344717	0.0388072	0.0329215	0.0270258	0.0232221	0.025791	0.0244561	0.045633	0.0455219	0.0281293	0.0183804	0.0187384	0.0180212	0.0527535	0.057511	0.0176683	0.0129618
421.441	0.036085	0.0372655	0.0160389	0.0194981	0.0257938	0.021946	0.0225539	0.0175079	0.0282431	0.0298391	0.0436021	0.0275516	0.0265664	0.027059	0.0386864	0.032149	0.0250705	0.0182022	0.0269938	0.0256487	0.0537324	0.0530903	0.0308336	0.0244344	0.0138957	0.0126694	0.0521927	0.0568949	0.0138536	0.0154258
425.471	0.0357356	0.0389125	0.0137881	0.0176925	0.023977	0.0200958	0.0213787	0.0281639	0.0217066	0.028775	0.0347319	0.0228878	0.0261403	0.0287577	0.0402093	0.0350469	0.0160894	0.0151256	0.0275822	0.0287722	0.0539098	0.0593492	0.0257213	0.0252176	0.0128362	0.0139562	0.0499319	0.0520384	0.0148197	0.0162485
429.5	0.0368754	0.0356402	0.0148158	0.0180693	0.0199872	0.0180064	0.0239822	0.0293042	0.0270232	0.0269021	0.0283697	0.0311703	0.0288196	0.030484	0.04503	0.0359672	0.0127124	0.015954	0.0250445	0.0304976	0.0587479	0.0614869	0.0245904	0.0150424	0.0140331	0.0209245	0.0446967	0.0420219	0.0194825	0.0216696
433.529	0.0398056	0.0335738	0.0165561	0.0175876	0.0165553	0.0163859	0.0283816	0.0264601	0.029166	0.0315974	0.0276059	0.0304584	0.0301688	0.0279077	0.047678	0.0441844	0.0132521	0.0190621	0.0264136	0.0299972	0.0632936	0.0631326	0.0306608	0.0203992	0.0145993	0.0196752	0.0397938	0.039323	0.0284377	0.0245719
437.559	0.0383408	0.0339726	0.0183031	0.0175418	0.0182981	0.0133198	0.0242988	0.0239957	0.0281111	0.0295708	0.0265847	0.0288995	0.0296822	0.0259274	0.0479021	0.048679	0.0135797	0.0166382	0.0299336	0.0290006	0.0662146	0.0603987	0.0257307	0.0239869	0.0233668	0.0183441	0.0438731	0.0395182	0.0240292	0.0246832
441.588	0.0365608	0.0311262	0.0185217	0.0175546	0.0211917	0.0236879	0.0236263	0.0273574	0.0256422	0.0290803	0.023015	0.0251144	0.0317082	0.0313668	0.0488699	0.0476778	0.0159246	0.0222499	0.0251854	0.0237858	0.0654054	0.0590309	0.0217724	0.0206159	0.0260493	0.0197048	0.0470824	0.0417971	0.0177386	0.0206019
445.618	0.0324572	0.0345814	0.0191708	0.015172	0.0237027	0.0246267	0.0254632	0.028954	0.0299703	0.038955	0.0185229	0.0213068	0.0265617	0.0334833	0.0529405	0.0456813	0.018485	0.0234187	0.0197208	0.0184688	0.058963	0.0572935	0.0204426	0.015394	0.0242934	0.0245158	0.0504552	0.043783	0.0201572	0.0244346
449.647	0.0290404	0.0383718	0.0149597	0.012454	0.0257058	0.0303723	0.0246912	0.0242094	0.0310923	0.0411302	0.0250831	0.0202829	0.0272481	0.0304472	0.0520519	0.0464427	0.021705	0.0204007	0.0227984	0.0205019	0.0565207	0.0526763	0.0220562	0.0149271	0.0219664	0.0228156	0.0555338	0.046832	0.0232001	0.020713
453.676	0.0260239	0.0389286	0.0150831	0.013486	0.0240907	0.0261313	0.0245276	0.0235971	0.0281716	0.040419	0.0267816	0.0261138	0.0229254	0.0305918	0.0527261	0.0500848	0.0199264	0.0228824	0.0281366	0.0235541	0.050093	0.0530085	0.0215767	0.0166484	0.0217305	0.0241831	0.0566236	0.0473218	0.0225289	0.016255
457.706	0.0249373	0.0341487	0.0194004	0.015804	0.0237143	0.0310559	0.0253356	0.0279064	0.0247068	0.0310538	0.0225549	0.0277837	0.0207925	0.0264324	0.0517956	0.0512694	0.0162558	0.0166804	0.028745	0.0263711	0.0470879	0.0533238	0.020814	0.0219189	0.0222038	0.0245175	0.0510774	0.0482177	0.0162278	0.0128271
461.735	0.0287847	0.0320514	0.0199891	0.018378	0.0270554	0.0371063	0.0227906	0.0218582	0.0237559	0.0195057	0.0185119	0.0195363	0.01721	0.0207528	0.0545866	0.0508499	0.0179888	0.0136949	0.0300103	0.0325576	0.0437848	0.049238	0.0276068	0.0234657	0.0239316	0.0212934	0.0468042	0.0455879	0.0163456	0.0161245
465.765	0.0312784	0.0318582	0.0237933	0.016288	0.0324682	0.0341865	0.0208398	0.0186918	0.028603	0.0205939	0.0202731	0.0189673	0.0181708	0.0180656	0.050172	0.0487035	0.0177675	0.0139264	0.0315419	0.0337151	0.0410957	0.0446325	0.0270211	0.0200902	0.0207852	0.0169734	0.0468433	0.0463322	0.0184736	0.015512
469.794	0.0295512	0.0309394	0.0218783	0.0166315	0.0361146	0.0301589	0.0204234	0.0195274	0.027607	0.0210277	0.0209984	0.0203841	0.0239908	0.0240632	0.0483348	0.0459549	0.0183559	0.0122074	0.0337565	0.0351858	0.0369249	0.0430973	0.0157184	0.0182732	0.0192835	0.0128899	0.0451006	0.0495539	0.0167674	0.00916429
473.824	0.0287397	0.0334413	0.0178114	0.0217388	0.0365441	0.0303382	0.0227232	0.0233657	0.024293	0.0248732	0.0225848	0.0219924	0.026124	0.0227956	0.0452512	0.0445824	0.0188005	0.0120785	0.0340917	0.0300302	0.0361841	0.0384357	0.0134105	0.0200375	0.0230301	0.0161975	0.0454161	0.0545429	0.0205903	0.00632145
477.853	0.0297953	0.0312127	0.0190069	0.0173047	0.0361786	0.031639	0.0243765	0.0255075	0.0180984	0.0227862	0.021275	0.0199464	0.0223624	0.0211994	0.0409906	0.0447429	0.0205859	0.0206253	0.0311213	0.0322071	0.0426905	0.041345	0.0221496	0.0211044	0.0220361	0.0221675	0.0450328	0.0564434	0.0196498	0.0123573
481.882	0.028653	0.0296099	0.015321	0.0130867	0.0361571	0.0349297	0.0222749	0.0274122	0.0141021	0.0229799	0.0192762	0.0229055	0.0223616	0.0176243	0.0414996	0.0417235	0.0161349	0.022458	0.0334696	0.0345754	0.0391598	0.0383621	0.0307856	0.0208396	0.0207241	0.0204738	0.0483493	0.0585461	0.016531	0.0132676
485.912	0.023707	0.0258167	0.0218198	0.0138906	0.0345811	0.0355935	0.0251004	0.025386	0.015399	0.0288568	0.0178963	0.0302494	0.0207267	0.0182771	0.040692	0.041199	0.0189563	0.0245215	0.0363361	0.0369813	0.0344869	0.0348672	0.0298102	0.0213852	0.0188626	0.0176864	0.0559964	0.0641062	0.0100779	0.0117166
489.941	0.0246818	0.0195247	0.0223027	0.0158193	0.0296678	0.0330614	0.026314	0.0207836	0.023196	0.0337516	0.0154623	0.0332564	0.0208717	0.0215453	0.0438395	0.0427758	0.0227784	0.0272687	0.0360101	0.0374946	0.0333973	0.0285837	0.0270998	0.0196247	0.0196485	0.0206661	0.0554279	0.0664558	0.0188151	0.012105
493.971	0.0251406	0.0138643	0.0193228	0.018977	0.0283819	0.0288771	0.0272363	0.0276613	0.028362	0.0280886	0.0183465	0.0292837	0.0235347	0.0170839	0.0417062	0.0465658	0.0266142	0.0294111	0.0285251	0.0323824	0.0325952	0.0302216	0.0214939	0.0212376	0.0244954	0.0208068	0.0578187	0.0669249	0.0199723	0.0158154
498	0.0232635	0.0148843	0.0144743	0.0183988	0.0285497	0.0282523	0.0336862	0.0344209	0.0270434	0.0249611	0.0219374	0.0262158	0.0260998	0.0211868	0.0425629	0.0473664	0.0230257	0.0314024	0.027142	0.0296203	0.0366004	0.0311043	0.0179305	0.0205113	0.0260093	0.0201917	0.0612151	0.0636744	0.017419	0.0150111

## Sheet: Figure 3c (blue)
	time
subject gender		F	M	F	F	M	F	M	F	F	M	F	F	M	F	M	F	M	F	M	M	M	F	M	F	F	F	F	F	M	F	M	M	F	F	F	F
	-50	0.114175	-0.457236	1.40323	1.60073	-0.113226	-0.118638	0.349625	-1.4651	-1.09103	-0.77552	0.285462	-2.7948	0.196123	0.386189	-0.213386	-0.107922	-0.407722	1.53874	-2.99904	-1.99276	0.0170939	2.3337	0.330242	-0.500595	2.70702	-0.475077	0.852245	-0.0495821	0.117102	0.000899148	-2.88113	2.95229	-2.64419	-1.62556	-2.77261	0.203476
	-48.0429	-0.0471148	0.377365	-0.0429458	-2.94628	0.348977	0.922473	0.324419	-1.35572	-0.374548	0.91864	0.143115	2.49854	0.291827	0.0474371	0.606551	-0.309755	2.48058	1.39865	-1.20877	0.067906	0.959423	-2.75828	0.614758	0.106814	2.12129	1.3444	1.60765	1.26768	2.00632	0.205071	0.486464	1.96676	2.78921	-0.897989	1.37741	-1.05121
	-46.0857	0.818183	0.496017	3.1271	-0.376762	-1.17719	-2.55008	0.632461	0.0716342	-0.41763	-2.94415	-1.11551	-2.18741	0.144323	-0.0284841	0.270412	-0.549386	2.80186	2.32142	-1.17197	2.48459	-0.540493	0.56406	1.47387	0.239376	-0.711744	0.0179606	1.315	0.777464	0.950413	-0.887718	2.57356	2.52733	-1.11603	-0.7587	-0.148011	2.80426
	-44.1286	0.692165	2.77173	-2.90573	-0.255117	-0.606446	-0.762265	0.221922	0.531633	0.670577	-2.97343	-0.0667467	-2.93493	-0.062928	0.15084	0.257669	-2.3366	-3.04825	2.5422	-2.20677	-2.8753	-2.78862	0.887641	0.906477	0.0761238	-2.24684	1.39243	-0.0399146	2.46597	0.0815385	-1.19057	2.88818	1.83731	-2.60603	-2.68355	-2.64917	1.95143
	-42.1714	-2.57246	-0.301513	-2.65569	-0.317164	-0.660926	2.59414	-0.14063	0.42551	-1.03568	-2.23983	0.486379	-3.0944	-1.68345	1.97329	-0.548814	-2.77738	2.96602	-3.00783	-1.7639	-2.8889	-2.98753	0.353763	-0.766383	0.0970628	2.7176	2.89522	-0.518654	-3.03528	-2.80265	-0.851169	0.170998	-1.81439	-0.87481	-0.667767	-1.73687	-1.15779
	-40.2143	0.382175	0.438113	-0.203646	-1.95734	-0.0249585	2.11714	-0.854964	-0.338089	-0.119672	-2.34267	1.86922	0.264503	1.47872	0.323671	0.767538	0.514582	0.0989632	2.54768	-1.28431	1.20687	-2.87493	0.336627	-1.16592	0.283819	-0.187795	-2.37753	0.187336	-2.41571	-2.17159	-0.604551	0.439793	-0.634053	0.270531	1.35717	-0.293418	-2.79362
	-38.2571	0.585928	1.1731	0.348665	-2.90961	0.195969	-0.552347	-2.02104	-1.56736	0.230492	-0.726015	-0.102973	-2.46911	2.40226	-2.14162	0.522108	-1.15829	0.995349	2.51081	2.79895	-2.60391	-2.83986	2.32147	2.4023	0.175263	0.139055	-2.9327	2.54819	2.93456	3.1307	2.2352	-0.0670416	0.916838	-2.44471	0.704491	-0.287024	0.388523
	-36.3	0.0863762	0.34272	0.583241	-0.65748	-0.0673284	-0.141274	1.55037	-2.28846	-1.11364	-0.199066	2.04682	0.451023	2.55672	-3.08724	0.288537	-2.75851	-1.03859	1.28564	3.04358	-3.0945	-0.998093	0.362709	2.9322	0.360694	-0.227719	3.00428	2.48283	3.05008	2.01661	2.09073	0.591984	2.50727	-1.86734	-0.0281951	-0.254281	3.12317
	-34.3429	2.06868	0.709556	2.55421	0.359777	-0.487963	-0.10114	0.213626	-1.42098	-3.02371	0.515544	2.46293	2.83785	-1.69293	2.97842	0.0811338	-2.56078	-2.78976	-0.570109	2.5945	2.75658	2.37162	-1.30481	3.09998	-1.30813	2.4321	-0.478532	-0.385796	-0.823489	2.35736	3.1032	0.326045	2.34882	1.7029	1.48168	0.417095	2.83326
	-32.3857	-0.078035	0.348079	2.78392	0.240452	0.395729	0.0589916	0.9844	1.46572	2.8793	0.233195	0.952811	3.08043	-1.33251	-2.14972	0.336009	-1.9384	0.751423	-0.891181	2.01322	-3.11994	2.51823	0.232027	-2.36146	0.865715	-3.07676	-2.58817	-2.81064	3.0192	2.55161	-1.25505	0.895813	0.25541	0.568556	1.05155	0.292123	2.43753
	-30.4286	1.39632	2.28762	-0.0957915	-0.0819061	-0.222886	1.23362	-2.02705	0.369621	3.10527	-0.102799	2.6659	2.91363	-2.95851	-0.926763	0.149835	-2.8112	0.0361322	-1.61564	0.356725	-2.83431	-1.57387	2.7508	0.116023	0.117912	-0.613077	0.711196	2.9483	2.58734	2.18386	-3.06339	0.174956	0.11531	-2.01831	0.143258	0.232647	2.58691
	-28.4714	-0.0551566	2.41871	-0.226658	-0.898195	-0.93227	3.06798	2.06724	2.40843	1.38952	0.174902	-2.34676	3.04348	1.70278	-2.79196	0.674417	0.214418	-0.00231925	2.65084	-2.37982	-1.79506	-2.36765	2.85948	0.373253	0.0861397	3.01958	-0.529104	-2.64131	-2.09154	1.27759	-2.27926	-0.0964317	-2.07448	2.69728	0.197956	-0.209676	1.899
	-26.5143	-0.254504	-0.030445	0.305184	-1.5194	-0.0715651	-2.62017	0.73676	-1.91743	-0.656934	-0.0129355	2.97186	2.89006	1.23756	-2.9895	0.572935	-0.104807	0.334476	2.7641	0.14002	-2.87859	1.45829	0.0784728	-2.20422	0.845586	-2.48616	0.530853	2.96743	-0.283179	1.77943	-3.0213	0.133806	-3.12818	1.56182	-0.0416473	2.57928	-0.61196
	-24.5571	2.45963	0.108948	-0.18822	-1.74745	-0.247151	-0.0934627	0.116558	-0.808386	-0.913576	-1.57548	-3.04967	-2.90814	0.0501175	-3.04144	-0.0421581	2.20211	0.134781	3.02933	-0.7434	-3.1174	-2.05243	0.739743	-3.08366	2.09465	-3.07129	-2.35688	0.376066	3.01274	0.635096	-2.08776	0.21635	1.19039	1.48502	1.60387	-0.598929	1.09245
	-22.6	2.20675	-3.05105	-1.32759	2.43368	-0.280424	-2.12512	-0.22353	-1.54973	-1.85915	-1.21925	1.52345	-3.12565	-0.179358	-3.12245	0.563736	0.48018	1.01353	2.38903	-0.0767582	2.68071	3.10601	-2.04156	-2.74347	2.78336	2.40853	-2.84326	0.17594	-0.168514	-3.00014	-2.08896	-2.88688	1.70042	2.90784	2.84327	2.5439	-0.648297
	-20.6429	-0.28101	2.75165	2.24948	1.37367	0.110428	-2.38187	-0.481278	-2.12094	-0.210333	2.84465	0.249133	-0.964481	3.13504	-3.10908	1.25221	-0.426228	-2.93261	0.109267	-0.0278224	-2.58804	2.46542	2.96065	3.05343	-2.94908	2.01259	2.40863	-0.20536	1.66688	-1.21355	-1.82896	2.94264	1.77242	-2.15315	1.08076	-2.20273	0.575649
	-18.6857	-2.20737	1.54328	2.912	1.14571	0.175515	-3.01218	-2.67113	1.00135	-0.149652	0.172397	0.212545	0.926916	3.12202	2.17735	-2.3992	-0.798007	2.27555	-2.66636	-0.669707	-2.65133	-1.02702	-0.651828	2.32304	2.58025	-2.84731	2.09951	-0.144238	-2.16045	-1.00628	-2.83255	-2.65374	3.08076	-0.654859	-0.159046	-2.1584	0.393018
	-16.7286	2.92797	1.15862	-2.60112	-0.664956	-0.102343	-3.05616	0.622457	-3.01176	-1.31907	-0.0396872	0.471615	2.77936	0.669183	3.07343	1.63913	1.86808	-0.343543	2.65694	-2.3442	2.99779	1.94692	-1.19793	-2.83655	-3.07814	-1.10551	2.17272	-0.194267	-1.83895	-2.2763	3.03795	-3.03116	-2.05822	-1.30373	-0.0786491	-2.97913	-0.21274
	-14.7714	-2.97074	0.279735	2.84891	-2.79427	-0.157947	-2.14872	0.865658	-2.89508	1.52656	-3.02055	1.18766	-0.721306	-2.76222	2.46991	1.07272	-0.69321	-3.12086	2.20429	1.93968	2.89676	-2.31594	0.35089	1.28944	2.5592	-0.495724	1.8997	0.00484554	2.537	-3.01404	-2.36748	-2.3652	3.11831	1.06441	-0.760479	-1.05057	0.0345798
	-12.8143	3.12056	-0.34175	0.85835	-2.38634	2.82768	-2.70746	0.362615	2.53596	0.0740416	-2.98265	-0.515447	-0.519081	-2.13199	3.13658	2.50561	-0.800975	2.6519	2.52171	-0.319443	3.06962	1.43509	-0.505738	1.41734	1.87885	2.8315	2.64984	0.215319	-1.29876	-2.97297	0.614296	-2.87778	-2.20026	2.02466	0.170866	-0.175838	-0.351963
	-10.8571	1.87201	-0.227905	-0.363691	-1.47328	0.143617	0.0275535	-0.63676	-2.75665	0.286229	1.77923	0.135758	-0.0019703	-0.0460864	2.81863	-2.10903	0.332553	-3.09353	2.60616	-1.56171	-1.79431	0.445421	-1.51167	0.43437	-1.26556	2.6585	2.35691	0.405635	2.53755	-2.55032	-0.241352	-0.441669	2.29481	3.09967	0.244087	0.0116498	0.255341
	-8.9	-2.84339	0.280263	0.0311021	2.49223	-0.134414	-2.505	0.564464	-2.85059	2.3	0.675139	0.0744538	0.0161396	-0.563903	0.852239	-1.227	-0.396963	2.50779	-2.85168	-0.145684	-0.16378	0.128477	1.17182	-0.227792	-2.46371	-1.36847	1.04812	0.0777217	-2.13434	-2.32427	-2.73348	3.00253	0.112559	-1.09256	2.6292	-0.109555	0.183804
	-6.94286	3.0151	0.190914	0.0365243	2.48246	0.295354	-3.094	0.658572	-0.127029	2.71165	0.404445	1.16465	-0.388252	-0.473211	2.28852	-1.31941	-0.335629	-2.72731	-2.99732	-0.127948	0.0207826	0.0292676	2.01676	1.06391	-2.50282	1.44614	-1.1496	0.0805108	-2.36935	-2.80358	0.854026	-2.59637	-3.09142	1.23372	0.117945	-0.0620549	0.386018
	-4.98571	-3.07983	0.753498	-0.0141113	2.87862	0.297761	2.93842	-1.02032	-0.134491	2.58403	0.134666	-0.61822	-2.8834	-0.397873	-0.24506	-0.464229	-0.779459	-2.88262	-3.02385	0.492406	0.379257	0.751317	0.327919	2.4577	-1.78392	1.30359	2.22648	-0.206172	-0.212998	1.68595	-0.859375	-2.27143	-2.82165	2.74885	0.151919	1.61285	0.409517
	-3.02857	2.77846	2.76003	-0.648226	-3.01709	0.144985	-0.743453	1.74802	0.52109	2.55464	0.0914374	0.171383	2.76535	-0.223916	-1.09091	-0.338298	-0.607453	2.44845	-0.183926	2.53658	1.36749	-0.0403558	0.305423	2.55844	2.82554	-1.96501	1.41689	2.80531	2.55674	3.00801	-1.25902	-2.15927	-2.90598	-0.944867	-0.746518	-0.0654509	0.272565
	-1.07143	-2.27262	-2.89009	2.93062	2.37244	-0.534824	1.9766	3.13181	0.68659	-0.0395086	-0.214853	-0.472856	-0.715061	-0.194032	2.81353	0.0537232	-0.887176	-1.42716	-0.172084	-2.78222	-1.52134	-0.065523	-2.99306	2.63718	-2.86873	-2.80357	0.154718	0.0139804	2.22039	-1.30368	-0.736971	3.02048	-2.91367	-0.14518	0.492235	0.604034	-0.000118768
	0.885714	-2.63053	0.0665696	2.59881	2.58743	-0.666974	1.60338	2.12975	0.0942996	-0.257655	-0.981252	-1.35334	2.51982	0.255278	3.00675	0.0018683	-0.117038	-0.498968	0.443742	2.94206	-1.25083	-0.29608	-0.659315	1.60968	-2.7116	-0.410916	3.13274	0.526026	-3.10012	2.83793	-0.0315776	0.438083	-3.12387	-1.09321	0.186896	0.714378	-0.126855
	2.84286	1.44493	1.62179	0.276264	3.10657	-0.111182	1.4488	-0.488357	1.35949	-1.22914	-0.158551	0.489323	1.41617	0.160753	-3.07124	0.780809	0.037075	-2.58704	-0.376705	2.24686	-0.0628926	0.0948087	0.229647	2.83749	-2.56197	2.37287	2.32441	2.01738	-3.08454	2.43818	-2.64065	0.451216	-0.187055	-2.0753	-0.198076	0.670492	0.122653
	4.8	0.151542	2.97035	2.0825	-0.561661	-0.185995	0.30335	0.00832105	0.0707687	-0.979394	-0.118171	0.2213	1.11901	-0.199328	2.53877	0.540037	-0.36832	2.64695	-0.122479	2.60177	0.115828	0.25977	-0.223254	2.42368	2.82811	-2.56119	2.96268	-0.75398	2.63677	-2.34777	-2.75772	0.181743	-2.35115	-0.52065	-1.64373	-1.82175	-0.0106719
	6.75714	0.186107	0.468109	-2.86426	0.566921	2.92755	-0.0589579	-0.180482	0.168685	-0.966153	-0.626033	1.54223	-0.0669904	-0.33772	-3.07509	-1.70044	-0.109966	0.223712	-1.57331	-2.82192	0.682885	-0.226369	0.0841693	2.7655	-2.94493	-0.00449103	-2.72899	0.0354825	-2.65093	1.08396	-2.97947	0.0835315	3.08361	1.21051	-1.38145	-2.09669	3.04428
	8.71429	-0.276463	1.56493	-2.93943	1.08528	-1.54481	0.138345	0.404805	-0.263418	2.94819	1.71166	0.859014	-0.0929444	0.196913	2.19782	-1.3909	-0.252655	-0.197626	-0.263669	-2.87288	0.00119271	0.413666	-0.0447803	0.818663	-3.10284	-0.96588	2.92793	-0.0858486	-2.98976	-2.27583	-2.3684	0.473628	-1.8155	-0.92941	-1.03128	-0.683674	-0.54132
	10.6714	-0.044745	0.459232	2.54745	0.404204	0.118601	-0.0781476	-0.0525084	0.8774	-1.45519	2.65242	2.32176	-1.29248	-0.657617	-0.217252	2.20017	1.2188	-0.00247383	-0.212908	0.483714	-0.068055	0.0750823	1.72604	-2.24785	3.12998	0.378852	1.65137	1.0677	3.1364	-0.852247	-0.70426	0.331442	-2.3489	-0.216643	0.293944	-0.193896	0.277438
	12.6286	-0.142151	-0.0542873	2.84946	2.04755	-0.897005	-2.23723	-0.449803	-1.83376	2.89592	3.02139	-2.09753	-2.02039	-3.1244	0.323463	2.62714	2.22706	-0.124725	-0.562288	2.85327	-0.451019	0.323438	0.428324	1.45746	-0.986546	0.139062	2.13969	-2.94833	2.89185	0.354413	0.0930065	0.615138	-0.411166	0.0972874	0.118462	0.099545	-0.407675
	14.5857	1.60484	-0.0199197	3.01656	-1.44651	-0.280952	2.23263	0.263104	-3.00332	1.41166	-2.74446	1.48908	-0.100077	0.211544	3.1098	3.0614	1.21623	0.13976	0.304692	-2.99652	-1.08633	0.346104	-0.278013	1.03148	-2.90056	0.248583	1.56158	2.30462	2.93524	0.594614	0.58788	0.252298	0.191076	-0.22635	-2.36342	-0.945867	0.223303
	16.5429	-0.771264	-0.242786	-0.0915128	0.288678	-0.397118	0.249403	0.168758	1.84705	1.19948	-2.83376	0.485309	2.89119	0.260697	1.1463	-2.33136	-2.24976	0.129402	-0.180657	1.22352	0.547653	0.642595	0.702342	-1.17929	2.98493	-2.57873	1.63424	-2.90286	-3.13185	-0.322339	-2.44758	0.141382	-0.0916046	-0.948548	-3.02972	-0.915487	-0.125034
	18.5	0.369714	0.0568845	-1.63064	-0.720833	-0.217535	3.09417	-0.281371	-0.614826	0.123752	-2.35653	-0.497066	-0.199641	-1.39139	0.830757	-1.38234	2.01223	-0.137673	-0.00914127	2.90621	-1.14787	-0.0573864	-1.58982	2.1647	-3.04846	0.27622	2.16898	3.11665	-3.11305	0.0557472	-2.95886	0.65233	-0.200702	-0.44369	3.06298	-0.650977	-0.018535
	20.4571	-0.136575	0.534739	-3.06509	-1.28027	0.334406	2.13186	1.12419	0.029762	2.10683	-3.0667	0.351893	0.163437	1.91261	2.66898	-2.54841	-2.55464	-0.215647	-1.22458	3.06963	1.42263	0.155321	-0.426654	-0.0559854	2.94836	-2.38575	0.750909	-0.427521	-3.10722	0.14816	-1.7635	-1.60539	-2.42535	0.324379	2.33469	-1.55434	-0.213626
	22.4143	-0.136811	-0.199688	-0.0742792	-2.69683	-0.846135	2.04111	-0.259708	-0.0773154	-1.0725	2.74516	2.43481	-0.225432	0.202632	-2.69775	-0.795901	2.93473	-0.927983	-0.847965	-2.84952	0.414929	-0.417947	0.627257	-0.380423	2.77024	-0.184601	0.805862	3.00514	1.38964	0.0969288	-3.06537	-0.221852	2.64073	0.473956	-2.91413	-0.774039	-0.171301
	24.3714	-0.443559	0.287009	-0.200938	3.01738	1.39339	2.03557	-0.042051	-0.937473	2.24327	2.2213	2.42578	-1.31085	-1.89495	2.26299	-0.266138	1.45753	0.284791	-1.51136	2.9524	-2.0487	0.34683	-2.35182	2.31223	2.91022	-2.47057	-2.78811	2.85136	-0.12337	-0.055421	-2.26637	0.165687	-2.45624	-2.74426	0.501522	0.0591587	-0.122222
	26.3286	0.608034	0.17547	0.00831624	-0.40639	-1.93526	-2.10442	0.409366	0.432357	1.93799	-2.96939	-2.06748	-1.28314	-1.07439	0.823786	-0.402653	2.95521	-2.02168	-1.1604	-2.71922	-0.0648395	-0.370015	0.578296	0.451484	-3.09818	-2.04547	2.92977	-0.200442	2.49991	-0.10594	2.42744	0.241405	-0.235223	-0.465318	2.69388	-0.749529	0.596103
	28.2857	0.113888	0.317152	0.505312	2.94039	0.138341	-2.98663	-0.285944	0.254678	2.55581	-2.5967	2.92895	-1.95791	-0.252583	0.544096	-0.944722	-2.77556	0.191068	2.07058	2.68288	0.143836	0.0980053	-2.18374	-0.156618	1.99281	-2.85552	1.89597	-2.30612	-3.03849	-0.395084	-1.47936	-0.226005	0.329459	-0.336107	2.91812	-2.84413	0.469002
	30.2429	-0.478188	-0.456132	0.911493	2.18729	-1.33253	-1.59752	-0.322139	-0.153653	-0.0915595	-2.52932	1.08555	-2.93707	0.160055	2.75968	-0.552636	-2.77813	2.18039	-0.56161	-2.20955	2.86066	-0.269569	-2.48813	1.70688	-2.96901	2.78317	-2.20629	0.0112461	-2.88088	-0.588247	1.83995	-0.351577	0.768053	-0.8046	2.89099	0.216271	2.69474
	32.2	2.79851	-0.235499	-0.308634	0.305105	-2.24447	-2.79193	-1.50975	-0.0894113	-0.19732	2.96927	-1.06792	-0.0652279	-0.509082	-3.00894	0.0526801	-2.85016	0.370201	-2.42236	-1.09674	2.1344	0.309628	-0.687866	0.321019	-0.70049	0.89303	-0.953553	0.162548	-3.13986	0.0751166	-2.68679	-2.96545	-0.0459408	0.65394	2.56062	0.496269	-0.632882
	34.1571	-1.3016	0.0410697	-0.246823	-2.42334	-0.128006	-1.71939	0.758241	-0.466843	-0.21592	2.9331	1.37491	-0.0674426	1.26158	3.06508	0.0691292	0.235768	-0.871032	2.75768	-0.637763	2.70574	-0.268868	-1.93116	-0.300377	-0.596682	-0.678061	-0.699993	-2.49284	-2.8867	0.299506	3.03868	0.213553	-1.10238	-0.491126	1.27063	0.70308	-2.28662
	36.1143	1.52514	-0.181418	-0.436778	-2.31573	-2.00993	2.46554	0.246419	-0.0200299	-0.957352	-2.64373	2.79141	-2.95451	-0.21518	-2.84766	1.49677	-2.36116	-1.61025	2.70072	0.0228804	-2.93639	-0.309326	-3.02677	-0.419382	-1.25074	-2.78751	0.0654186	0.0927792	-3.10199	0.317408	-2.97933	-0.487622	-0.382103	1.56004	2.18025	0.479609	1.59594
	38.0714	0.264709	0.227502	0.0371954	2.59758	2.52663	-2.45472	-1.85286	0.0517873	-1.18934	1.58106	-2.52726	-1.1929	-2.24064	0.806428	0.874791	-2.57137	0.0588495	1.55863	-1.36231	-0.242645	0.328607	-2.44925	-0.863087	-1.10794	-2.67865	-0.632438	0.0489704	-1.21082	-0.249487	2.75826	-2.3792	-0.931293	-1.92997	0.042215	1.26431	-0.000200733
	40.0286	-0.654435	0.168323	0.358643	-2.91545	2.79959	-0.162178	1.06102	-0.621278	-0.407621	2.3381	2.52534	0.32785	-1.56703	1.77479	-1.14537	3.10192	-2.91752	2.11866	-1.17296	0.300665	-1.39786	-2.97822	-2.81605	-1.69001	-2.87067	0.361873	-0.0518857	1.90101	-0.590346	-3.00884	1.95554	3.09726	0.0183559	0.134777	1.65148	-0.427849
	41.9857	-0.162663	-0.166757	-0.645108	0.145217	0.198875	0.449087	2.66129	-0.609034	-0.0491581	0.208691	2.77883	0.115397	-1.78888	2.6751	-3.03865	-2.57134	-2.59719	2.05657	-0.182225	-2.25428	-1.11486	1.5502	-1.01632	-1.83181	1.93936	-0.244181	-0.303694	0.275429	0.0139777	2.08498	-2.33714	-1.74455	-0.741067	-0.0990263	0.0512968	-1.03516
	43.9429	0.307582	-0.278255	0.153687	0.461707	0.166909	0.346518	-0.669006	-1.80618	-0.101072	0.85308	-2.55783	0.108379	-1.08179	2.9309	-1.95779	2.87833	-2.99565	-0.456192	2.43519	0.178526	0.0320765	0.473626	1.52352	2.61181	1.62026	1.701	0.924341	2.60209	0.224733	-2.31914	2.28566	-2.77961	-0.292418	1.38277	-0.206295	0.524603
	45.9	0.0680381	-2.8651	-1.92776	-0.049953	-3.07317	0.228154	-0.00944125	-1.57239	1.80126	-1.2594	2.94245	0.166874	-2.59052	-0.254066	0.126813	0.528815	-2.90192	0.0584809	-2.75583	-1.83519	-0.377705	-0.495199	-2.10715	-2.9167	1.77953	-2.62964	2.84245	-1.92263	-0.0340543	1.4805	-2.10488	-2.84243	0.669685	-0.12875	0.0129025	0.806889
	47.8571	-0.181441	-2.77071	-2.12842	0.407045	1.16449	-1.23684	-3.00108	0.570115	0.440127	-3.00435	-2.45295	0.138362	-2.5038	-0.430083	2.00117	-0.297146	-2.51543	-2.02229	-3.11595	-2.74816	0.00622558	0.994065	-1.24717	-2.49554	-2.99148	-2.9528	0.623942	-0.291402	0.0943952	-2.06095	-0.217177	2.73536	-0.253912	-0.498423	0.582693	3.08905
	49.8143	-0.224304	-1.88671	0.207382	0.47776	1.21505	0.214101	-1.44397	0.745119	-0.224261	2.50707	-1.86607	0.0561531	-3.00541	3.04593	-2.65121	3.12197	-2.54712	0.732202	0.103604	-1.18739	0.142238	-0.228988	-2.45787	-2.7514	2.15181	-0.293093	-0.850167	1.47314	-0.501037	2.60593	2.52114	-2.27754	-0.214957	-0.216729	-0.508988	-1.6009
	51.7714	0.0926674	2.79772	-1.19656	-0.185755	-3.00383	0.0456942	-2.74631	0.686992	0.469779	3.07785	0.208832	0.0853714	1.80448	0.5529	-1.4633	2.87025	-2.45477	-1.86904	-0.0313497	-2.93372	-0.421541	0.0694009	2.24849	2.90562	0.654561	-1.70788	0.394954	0.634111	0.109491	1.18626	0.710488	2.74072	0.333567	0.227605	0.00928013	-2.51668
	53.7286	0.0720595	2.81425	-0.822766	0.124099	3.08735	0.162975	0.739301	-0.667011	0.152153	-2.98305	-0.226595	0.182683	-2.50228	1.65027	0.972552	-2.93745	-0.339104	-0.639849	1.47511	0.277321	-0.592091	-0.241225	1.8938	2.77769	-2.83909	1.86201	0.180736	1.75734	0.749139	0.60967	-0.173863	-0.664067	0.411967	-0.338877	-0.0770954	2.70364
	55.6857	0.086572	-2.55398	0.112508	0.176596	-2.28994	0.40106	1.02762	0.256656	-0.0105373	3.12951	0.59227	0.119343	-2.93277	-0.201184	0.402385	2.78289	-0.692707	-0.234174	-0.396869	-0.0157945	-0.11337	-0.470325	-0.54269	-3.09037	-2.3666	-1.43808	0.234719	2.43011	1.99472	-0.145865	-3.11326	-0.9237	3.12656	-0.395262	0.0864921	-1.03731
	57.6429	-0.0406261	0.690775	0.483939	0.0866641	-2.6847	-1.42083	-2.25693	0.385281	-0.0086828	3.10803	0.330435	0.101917	-2.92679	0.0980259	-0.717447	1.94181	2.69631	0.591882	0.25839	-0.496198	-0.182469	-0.0469366	-3.01914	2.52703	-2.7441	-2.41139	0.240491	-3.03398	0.924313	-0.257405	-0.383635	-0.0181284	-1.03896	-0.471461	0.275018	0.0951994
	59.6	0.00627919	0.381961	1.62007	0.286428	-3.04537	0.513673	-0.750219	0.732692	-0.128171	-2.10116	-0.000992404	-0.317933	1.12568	0.125009	-0.0476482	-0.408153	-2.95262	-2.42873	-0.0601332	-2.0315	-0.407727	-2.8251	-0.512823	2.65608	-2.47356	-1.19552	0.279864	3.04605	0.761116	-0.941667	-0.0928352	-0.246118	-0.25733	-0.193034	0.653504	0.669302
	61.5571	0.166371	-2.16956	0.620964	-0.0777627	0.482905	0.234618	-0.0178646	0.547419	0.121559	-0.15271	0.100781	-0.0893707	-2.6458	0.00235123	-0.020328	2.45703	2.66863	0.401866	0.562413	-2.1465	-0.135378	0.316221	-2.78099	-2.13976	2.98922	-0.677752	0.0356289	-2.70738	-0.238525	-2.33654	0.288462	-0.364084	-0.0107466	0.0396896	2.81259	-2.92105
	63.5143	-0.128949	3.09948	0.771119	-0.362406	2.91056	-0.482789	0.139394	0.468175	-0.150466	0.218924	0.0645236	0.0769771	2.92432	-0.127672	-0.0802601	2.4693	0.200116	0.718061	-0.0817733	1.84643	0.0822066	0.196152	0.280481	-2.94632	-3.02012	-0.610666	-0.148349	3.06215	0.142629	0.204493	0.0604734	-0.531775	2.96168	-0.138179	1.9889	2.93121
	65.4714	0.243438	-3.08847	0.570167	0.0438998	0.0415844	-0.134639	0.146076	0.205692	0.389158	0.059414	-0.013634	0.148077	2.01636	-0.102462	-0.0358747	0.630532	-0.346339	-0.894879	-0.118783	-0.407532	-0.516118	0.183259	0.0979539	-2.86138	0.0700096	-2.94827	0.011763	-2.22323	0.405661	0.263527	-0.218848	-0.230186	-2.50583	0.00788745	2.95714	2.39363
	67.4286	0.079669	-2.3622	0.683107	0.0826524	-1.06523	-0.0292681	-0.095435	0.182247	0.243965	0.0699296	-0.0338395	0.0186912	0.93288	-0.427478	-0.180979	2.7996	-0.358933	-0.407311	-0.342939	-1.58538	-0.0466516	0.010092	-0.184587	-1.74175	0.110052	-1.04679	-0.0165854	-3.12767	0.208868	-0.3444	-0.136524	-0.0353891	-0.314213	0.102128	3.02402	3.0508
	69.3857	-0.0121624	0.263632	0.156	-0.0137568	-2.81692	-0.437516	-0.11594	-0.0599182	0.00766995	-0.0542683	-0.0195097	0.0717758	1.27541	0.27399	-0.0926936	-1.08519	-1.23084	-0.322007	0.816394	-0.745718	-0.102679	-0.0135464	0.524183	2.06204	2.74489	-0.837962	0.126928	-2.25988	-0.250498	-0.164936	-0.0452983	0.00480022	-1.02135	0.216795	2.63503	2.18382
	71.3429	-0.0692173	-0.127164	-0.223093	0.0569255	-2.4612	0.156803	-0.0526708	-0.116952	-0.14709	-0.163786	0.0222972	-0.0098244	-0.0334143	-0.283568	-0.0743302	-0.04502	-0.35037	0.27165	0.660734	-1.76745	0.133292	0.0619438	-0.0274004	-1.43468	-0.246316	-0.540325	-0.00224434	-0.859376	-0.113096	-0.109098	-0.0157446	-0.0244085	-0.289983	0.0179835	-2.9859	2.91195
	73.3	-0.0581243	-0.0544643	-0.269012	0.0653373	-2.62753	0.0631387	0.0541937	0.115034	0.362752	-0.0370335	-0.090229	-0.0896847	-4.41139e-05	-0.181912	-0.0428614	0.00763434	0.131112	0.11493	0.0847913	-1.01973	-0.514816	0.0933979	-0.132164	0.18368	-0.505083	-0.373106	-0.0299279	-0.295332	0.0614517	-0.132469	-0.308954	-0.0494372	-0.287986	0.0808984	-2.74445	1.9473
	75.2571	-0.005926	-0.0569182	0.0355009	0.0459894	1.10462	0.162713	0.12854	0.654395	0.0410154	0.0741188	-0.0599004	-0.087259	0.0269919	-0.102102	-0.0461049	-0.423456	-0.0126932	0.0520601	0.250148	-0.0613034	-0.449489	0.0298133	-0.618205	-0.0149944	-0.38558	-0.808441	-0.00803872	0.32562	0.157718	-0.153698	-0.0917276	-0.0391637	0.146287	0.0422676	0.400875	1.18554
	77.2143	-0.0238436	-0.0775508	0.0267285	0.0654477	0.11482	-0.0477275	0.0375922	-0.157026	0.0281627	-0.0282317	-0.0677891	-0.179084	0.107659	-0.156326	-0.00924519	-0.231295	-0.126548	0.00858434	0.941551	-2.46283	-0.257641	0.0483758	-0.179732	-0.259391	0.0776102	-0.184847	0.0858457	0.146979	0.0857678	-0.491048	-0.109772	-0.000347038	0.216763	-0.159524	0.440003	0.291425
	79.1714	0.00662588	-0.182281	0.14565	0.0852001	0.752048	0.391169	0.323707	0.0950956	0.122307	-0.0450805	-0.082835	-0.11982	0.0392991	-0.525685	-0.0331861	-0.220426	-0.0567165	-0.205992	0.686211	-2.95651	0.00443889	0.0813498	0.0180501	-0.0752175	0.11072	0.903726	0.0732704	0.826684	-0.0643478	0.409651	-0.150705	-0.0453117	0.178133	0.00925082	0.345645	-0.094048
	81.1286	-0.122337	-0.0637223	0.155307	0.0781419	1.14432	1.09367	0.258358	-0.122457	-0.0103457	-0.0723521	-0.126045	-0.245321	0.0255631	-0.359365	-0.0524005	0.0799354	-0.0498887	0.384117	0.589207	-0.658798	0.0236628	0.0634365	-0.0237593	-0.331443	-0.158002	-0.0206821	-0.127278	0.198618	0.0781903	0.119351	0.0407295	-0.00234477	-1.05524	0.0200307	-0.142544	-0.0549595
	83.0857	0.0802954	0.0459468	-0.00529174	0.0561775	0.221313	-0.0521149	0.207582	-0.194432	0.304678	0.0844591	-0.0796621	-0.112588	-0.0485052	0.00636953	0.00458414	0.151146	0.0586101	0.211131	-0.114893	-0.234922	-0.0874515	0.0815374	-0.0622959	0.258991	-0.137701	0.159938	0.0487498	0.26272	0.216488	0.0990124	0.0261009	0.146497	-0.848849	0.0418354	0.0529241	-0.0518239
	85.0429	0.100089	0.144479	0.331909	0.0684765	2.45689	1.59007	0.154645	-0.275777	0.199031	0.0235723	-0.0129657	-0.157456	-0.0739107	0.01505	-0.0303694	-0.389761	-0.14862	0.794811	0.0551711	0.747252	-0.0290963	0.115371	-0.121291	-0.226203	-0.0621161	0.133222	-0.144107	0.0520978	0.151384	-0.00927999	-0.0252373	0.245272	-0.484217	-0.0491247	0.142085	-0.151233
	87	0.0348127	0.113558	0.285458	-0.0124163	0.220811	-2.72082	0.160754	-0.0259088	0.209484	-0.0133795	0.0596987	-0.404979	-0.195891	-0.253533	-0.0327319	-0.140376	-0.22088	-0.964163	-0.168396	0.523673	-0.327829	0.0255638	0.416414	1.23765	0.1082	0.408082	0.47935	-0.162413	0.113277	-0.00891832	-0.0171903	0.118864	-0.28076	-0.194047	0.0173232	-0.0863417
	88.9571	0.0511656	0.201806	0.0120742	-0.10187	0.229081	2.83623	0.151425	0.0510855	0.262839	-0.0250804	0.0539183	0.11312	-0.318956	-0.24186	0.00649376	-0.234305	-0.129955	0.417059	-0.0624474	0.214716	-0.220746	0.0853897	0.0613175	2.66523	-0.027218	2.17873	-0.11251	-0.039181	-0.146342	-0.0347543	0.0731554	0.048364	-0.0484937	0.0937151	0.0157872	0.0177096
	90.9143	-0.00813023	0.0984432	0.0979598	-0.0186542	-0.8274	-3.08205	0.238148	-0.017259	0.218286	0.0105013	-0.0327167	0.030953	0.0459449	0.643071	0.00292613	-0.0921718	0.500828	0.0866957	-0.0794711	0.123853	-0.227715	0.16337	0.263858	0.173264	-0.0784468	-1.30862	-0.0570712	0.128744	0.158428	-0.0729297	-0.00171608	0.189984	-0.218919	-0.146163	-0.141362	-0.0203143
	92.8714	-0.0224723	0.00680679	-0.0408689	-0.0204119	0.423788	0.267801	0.0180131	0.060757	0.337816	-0.0364056	-0.0228516	0.250911	-0.318008	-0.32058	0.091513	0.0866541	0.203521	0.164998	-0.0863125	0.166913	-0.00902862	-0.0599112	0.308233	-0.483855	-0.25005	-0.524599	-0.0927904	0.188021	-0.031987	-0.0419333	-0.00422233	0.00146285	0.21072	0.0361384	0.169666	0.0813476
	94.8286	-0.0507426	0.0374466	0.044822	0.0627432	-0.348194	0.0867677	0.00898281	0.197405	0.236232	-0.0401144	-0.0699933	0.00788583	-0.44418	0.242368	0.136948	-0.0564735	-0.284939	0.138054	-0.0857229	0.280633	-0.140156	0.00846741	0.226635	-0.0609306	0.0237108	-0.216286	0.0641037	0.130556	0.0416658	-0.0423192	0.0414137	-0.0134079	-0.0785168	0.0205865	0.102356	0.151357
	96.7857	-0.0524498	-0.0256903	-0.0109469	-0.0160393	-0.881987	1.04049	-0.011896	0.201404	0.116904	0.22822	-0.010811	0.0758919	-0.116565	0.148305	0.0645018	0.0763406	0.473452	0.221501	-0.071335	-0.0308476	-0.140126	-0.0592501	0.206481	-0.0723755	0.0138264	-0.113277	0.024005	0.0140535	0.180334	0.0575055	-0.00457399	0.0249651	-0.255748	0.0333451	0.177802	0.168057
	98.7429	-0.0351822	0.0143201	0.113458	0.0254645	-0.963454	1.72753	0.0187077	-0.120561	-0.0939231	0.0679632	0.0714101	-0.284156	0.303998	-0.0792082	0.130961	-0.028536	-0.153849	-0.119857	-0.118118	0.481584	-0.0101897	0.0283654	0.0751573	-0.225577	0.208572	0.403651	-0.253795	0.10464	-0.139948	-0.0831517	0.122973	0.100126	-0.168183	0.070331	0.210974	0.308872
	100.7	0.0291609	-0.0262352	0.0699707	-0.053016	-0.357272	-0.682708	0.00917431	0.165189	0.07129	0.0948149	0.154703	0.114888	-0.374554	0.284885	0.116719	-0.0691425	0.107374	0.0054695	-0.0561361	-2.48929	-0.260723	-0.110563	-0.087942	-0.235804	1.2275	-0.351593	-0.0727079	0.0777091	-0.399829	0.0717274	0.0453826	0.0371678	-0.0325726	-0.0566106	0.0876324	0.250709
	102.657	0.00423238	0.31973	0.0901133	0.0507946	-0.150337	-2.87379	0.0380089	0.380605	0.137395	0.0339523	0.181821	-0.187931	-0.0195101	0.22658	0.0756763	-0.0548485	-1.44055	-0.0966847	-0.00856187	-1.6147	-0.013335	-0.00744564	-0.0987967	-0.135916	1.05054	-0.264488	-0.0706448	0.200389	0.090492	0.0273363	0.120599	-0.038044	-0.01837	0.250981	0.0747211	-0.157061
	104.614	0.0343022	-0.0806456	0.0252427	0.00695655	0.0273448	-0.422041	0.128292	-0.109252	0.137144	-0.0370019	0.159639	-0.672479	0.0970074	-0.000905357	-0.050393	-0.0772462	-0.0225149	-0.152383	-0.150321	-0.250283	-0.0938667	0.390106	-0.0730796	0.0961151	0.125371	-0.741782	0.00326676	-0.0778684	-0.221072	0.017793	0.00498382	-0.065879	-0.210977	0.149495	0.150445	-0.0188371
	106.571	0.0293642	-0.0243702	0.0203614	0.0159866	0.0610271	-0.59398	0.226014	-0.0625107	0.376437	-0.0519322	0.12904	-1.1138	-0.22243	-0.0187207	0.333441	0.31849	1.68753	0.0675814	-0.0363302	-0.254855	0.124004	0.128052	0.0333405	0.0201902	-0.523552	-0.389075	-0.0934234	0.00840909	-0.180699	0.186229	0.0494173	-0.0205044	-0.143088	0.0291495	0.0797768	0.156646
	108.529	0.129206	0.0814666	-0.0365578	-0.0534267	0.374667	-0.333238	0.464289	0.0245295	0.221508	-0.199682	0.00667886	1.79046	0.0119906	0.207864	-0.262506	-0.0374062	-0.493847	0.189335	-0.0788425	-0.00974693	0.180083	0.128245	-0.00782941	0.112616	1.30342	-0.292704	-0.00520915	0.0376412	-0.390587	-0.257576	0.0363759	-0.0521966	-0.208885	0.212709	0.0659453	0.299136
	110.486	-0.0648266	0.0599829	-0.0456394	-0.00974598	0.164254	1.57229	0.156155	0.0928024	0.381906	-0.0431598	0.0265705	-0.360587	-0.150607	0.121707	-0.129285	0.263714	-0.190068	-0.292224	-0.131567	-0.474074	0.138092	-0.055461	0.0678666	0.190503	-2.78419	-0.443507	0.0477617	0.102022	-0.205598	0.0714728	0.012036	-0.092843	-0.0222676	0.382289	0.135454	-0.327423
	112.443	-0.00853952	0.311851	-0.0124765	0.0166338	0.0110788	-0.330082	0.134977	0.188808	-0.153559	-0.0221297	0.0189898	0.211793	-0.561907	0.125771	-0.434036	0.434374	0.265202	-0.346273	0.218427	0.287687	0.0341256	0.21706	0.0501561	0.315425	0.0228074	-0.154528	0.00855311	0.0714993	-0.0765661	0.22768	-0.0415038	-0.100635	-0.0180407	0.240135	0.24549	-0.164596
	114.4	-0.114941	-0.0492453	0.0296625	0.0427585	-0.121752	0.300651	0.174839	0.126041	0.155064	0.057894	-0.179373	0.283409	-0.594087	0.0347961	0.0231355	0.392297	-0.410307	-0.32548	-0.0749808	0.159574	0.0562595	-0.125641	0.00560147	0.495755	0.0779883	-2.37376	-0.0227503	0.0992167	0.181213	-0.0632608	0.04618	-0.245601	0.174349	0.0684454	0.140284	0.143829
	116.357	0.0148425	-0.0915269	0.190079	0.0243362	0.174571	0.169389	0.120921	0.36005	0.0153049	-0.0167102	0.393524	-0.152695	-0.273268	-0.0111677	-0.114457	-0.447761	0.0340692	-0.225259	0.0146255	0.0535737	0.0968797	0.0204375	-0.0461673	0.524999	-0.236492	2.60108	-0.00198865	0.0770612	-0.285177	-0.192723	-0.128995	-0.0318653	-1.06323	-0.145067	0.153272	0.165884
	118.314	-0.181916	0.32829	-0.0144446	0.0406079	0.0720621	-0.0495116	0.0299745	0.867768	0.258959	-0.0280414	0.317609	-1.14968	-0.083166	-0.149556	-0.116067	-0.126408	-0.363885	-0.0781921	0.679602	-0.00359353	0.0367223	-0.0295357	-0.0500723	0.327102	0.304511	-0.46521	-0.0100685	0.133389	0.333443	0.00291137	-0.111492	0.193338	-0.160037	0.00239188	0.00718676	0.437688
	120.271	-0.293284	0.275674	0.034862	0.0162079	-0.17938	0.286727	-0.000131679	0.960661	0.0146179	-0.0365158	0.518029	0.0241425	-0.479772	-0.617316	-0.281733	0.106139	-0.2835	0.0741571	1.68645	-0.280641	0.119928	-0.176596	-0.100343	0.633399	0.165207	3.0461	0.01488	0.0255367	0.457435	-0.0458057	-0.068998	0.965633	0.227701	-0.0252556	0.189447	-0.220074
	122.229	-0.19495	0.180975	-0.0813864	0.00547747	0.0863958	0.336806	0.0747567	1.64859	0.0532454	0.0667721	0.401864	0.0550557	-0.2246	-0.418246	0.474354	-0.021664	-0.18946	-0.115107	-3.10222	0.0664821	0.0321105	-0.227578	-0.287027	-0.0579392	0.101902	2.74555	0.0667824	-0.247576	0.256352	0.0246811	0.120412	0.186017	0.142321	-0.291423	0.0549168	-0.173863
	124.186	-0.0616458	0.427513	-0.0372924	-0.019178	0.0796048	0.240895	0.0123729	1.97575	-0.104001	0.0107707	0.185379	-0.341806	-0.133835	-0.450727	0.151634	-0.415744	0.00963368	-0.0955426	1.57637	0.021089	0.102073	-0.115894	-0.0698093	-0.065367	0.647329	-3.02013	-0.0190609	-0.121765	0.196638	0.177573	0.101594	0.447899	0.156195	0.0202369	0.309757	-0.0730395
	126.143	0.110826	0.015337	-0.073646	-0.0300619	-0.202706	-1.13854	0.0403359	0.739084	-0.170688	-0.115801	0.181999	0.238617	0.0420852	2.80547	0.0960559	-0.587897	-0.0456247	-0.0230368	0.803203	-0.0597788	0.183461	-0.0923544	-0.288373	-0.17889	2.34365	2.8543	-0.10928	-0.0902155	-0.291118	-0.0392548	0.150222	0.157786	0.100485	-0.0681338	0.000755461	-0.0447283
	128.1	-0.149358	0.170556	-0.0366476	-0.0799579	-0.0247783	0.395653	0.061146	0.207313	0.000621775	0.0228988	0.197786	0.971246	0.163852	0.0796145	-0.00626013	-0.298988	0.375091	-2.1251	-0.136138	-0.232611	0.196713	-0.147687	-0.277661	0.0265894	-2.63295	2.97444	-0.122495	0.0465614	-0.280515	-0.228563	0.0849578	0.0293001	-0.00120578	-0.0236809	-0.00835894	0.187674
	130.057	-0.374145	0.336758	0.123327	-0.0658631	0.261108	-0.802254	0.0153082	0.53296	-0.0525226	0.0302693	0.0342095	0.200729	0.116137	0.0447358	0.0341168	0.0495175	-0.0680118	-2.56512	0.0232424	-0.211233	0.0178535	-0.18278	-0.0319294	-0.174757	0.859626	-2.99963	-0.0735276	0.0210931	-0.183381	0.0306977	0.0306614	-0.0903692	0.137417	0.0261985	-0.0956322	-0.0253287
	132.014	0.117229	-0.00720189	-0.164796	-0.00127065	-0.117981	-0.0225991	0.00372975	0.476064	-0.042184	-0.105643	-0.0338767	0.072848	0.0607402	-0.0980182	0.210014	0.00452951	0.0406983	0.178588	0.232443	-0.0152922	-0.122199	-0.171335	0.251705	-0.239708	0.251241	2.36821	0.0967229	0.148185	-0.0816609	0.0653034	0.00146548	-0.0288065	0.162368	-0.0574255	-0.146852	-0.0262107
	133.971	-0.016242	-0.00647225	-0.0893777	0.000639335	-0.209418	-0.752453	-0.120268	0.11466	-0.0438887	-0.16236	-0.0931691	0.00115687	0.120988	-0.0113745	0.172042	0.181586	-0.91609	0.304595	0.0872721	0.130532	-0.255959	-0.138173	0.275052	-0.222738	-0.121607	0.0506398	-0.00344336	0.00165156	-0.047071	-0.0667788	0.0702958	0.0380771	-0.15516	-0.147049	-0.0307803	-0.0972092
	135.929	0.245494	0.0178639	-0.0467665	-0.0514215	-0.202267	-0.569945	-0.0232452	-0.124245	-0.0825652	-0.0402318	-0.124306	-0.0540037	0.138003	0.137487	0.0995326	0.111722	-0.197631	0.169909	0.276675	-0.221978	-0.386594	-0.0329024	0.00720251	-0.305463	-0.00793271	-0.129657	-0.0440321	-0.0190953	0.0339537	0.0309224	0.0701375	0.0969313	1.01489	-0.0467134	-0.0297385	0.0581646
	137.886	0.239141	0.135868	-0.136632	-0.00272728	-0.247622	-0.931133	-0.0102338	-0.189866	-0.0408869	-0.140302	-0.0426163	0.439741	0.0827968	0.0319356	0.0318788	0.227731	0.477005	0.219853	0.0994696	0.0059459	-0.0744522	-0.0065896	0.0774324	-0.231913	2.97878	0.0737964	-0.153148	-0.0696267	0.00369802	0.0913386	-0.00163492	-0.0627626	2.19613	-0.0568692	0.067387	-0.254505
	139.843	0.169083	-0.0148043	-0.475194	0.0380164	-0.0912561	-0.0473241	-0.119015	-0.140548	-0.0832402	-0.0767736	-0.201652	-0.0757799	0.0082223	-0.0603294	0.0692697	0.151695	0.133461	0.0248523	0.0699154	-0.224203	-0.0385644	-0.0476288	-0.0402426	-0.215823	0.531482	0.298288	0.241827	-0.022169	0.112549	0.00477058	-0.0675427	0.0425771	0.915784	-0.0330037	0.0667746	-0.741988
	141.8	-0.0817353	0.25606	-0.165049	0.0584344	-0.300911	0.0926176	-0.0697998	-0.0472858	-0.0461079	-0.0178609	-0.0878251	0.219477	-0.0161155	-0.11225	0.0819728	-0.0546584	0.350424	-0.0787969	-0.0310338	0.241329	-0.00289694	-0.0653619	0.0312208	-0.0637874	-0.024206	0.203405	0.134673	0.00843891	0.185223	0.119255	-0.0313419	0.10735	0.1138	-0.0204022	0.222003	-0.408754
	143.757	0.0388699	0.0469933	-0.0242861	0.212379	-0.44415	-0.394539	-0.0335767	0.0815001	-0.111667	-0.0301754	-0.0199556	-0.249643	-0.0189008	-0.0775202	-0.00210012	0.168211	0.373823	0.0399659	-0.0183863	-0.323446	0.395553	-0.0742762	-0.101504	-0.175922	-0.913637	-0.105015	0.200528	-0.0540151	0.018239	0.032012	0.0245947	0.0846824	-0.11264	0.0138683	0.268754	-0.249191
	145.714	0.0309346	0.236271	-0.214717	0.13955	-0.170451	1.37617	-0.0105628	0.0107753	-0.144396	-0.0284273	0.0894169	-0.177583	-0.0486599	-0.00792202	0.024446	0.185956	0.297635	-0.0303152	0.0680499	-0.284292	0.211631	0.0190867	0.0119295	-0.0979134	-0.4183	0.048393	-0.0258769	-0.0627923	0.0122221	-0.0124262	0.0299434	-0.0142302	0.00710809	0.037181	-0.212785	2.052
	147.671	0.0260616	0.505833	0.100098	0.1172	-0.112311	-0.579823	-0.0270379	0.0132514	-0.123972	-0.0784203	0.0620182	-0.672003	-0.0515351	0.00588879	0.0330685	0.00785198	-0.0126529	0.00725024	0.0304894	-0.0157157	0.240158	-0.0675128	0.0551413	0.00377927	-0.480856	0.221598	0.0257905	-0.176254	0.197033	-0.106749	0.0972942	0.164048	0.0422977	0.0575549	-0.143745	0.348755
	149.629	0.0564109	0.373765	0.159243	0.219175	0.0102702	-0.158704	-0.0565811	0.0923675	-0.0319097	-0.0745677	0.085517	0.453761	-0.0282576	-0.060315	-0.0879444	0.0813807	0.17148	-0.0604133	0.175819	-0.345406	-0.0123083	-0.0752401	0.137241	0.0134119	-0.133892	0.00246558	-0.0229548	-0.00265152	-0.0771043	-0.0674774	0.0691038	0.10999	-0.0921	0.0416127	-0.208389	-0.173334
	151.586	-0.159134	0.203644	0.0872045	-0.0554673	0.10089	0.72425	-0.0735787	0.0564754	-0.0304097	-0.0686863	-0.0654243	0.000194651	-0.0173971	-0.0292689	-0.0103375	-0.00324779	0.214316	-0.0589278	0.133247	0.0305703	-0.105656	0.0713309	-0.032622	0.1604	-0.190879	0.0204124	0.0409998	0.0424321	-0.0958708	0.028641	0.0709706	0.00967647	-0.0520268	0.0783288	-0.0633419	-0.21156
	153.543	-0.0400071	0.219135	0.0157431	-0.171261	-0.0126113	1.93516	-0.0201963	-0.0420856	0.027326	-0.0211502	0.118178	-0.010398	0.0883093	-0.0142827	-0.00782805	-0.129057	-0.156681	0.000432627	0.00745041	-0.0840588	-0.0360137	0.1859	-0.00314299	0.143518	-0.0544526	0.0511078	0.0736317	-0.0514458	-0.0922182	0.0953769	0.250454	-0.108688	-0.15938	0.0982015	-0.559474	-0.24854
	155.5	-0.0886401	0.108989	0.0583359	-0.136952	0.253336	-2.46652	-0.0154763	-0.0423655	0.0814127	-0.0375991	0.0206036	-0.245784	0.113055	-0.0166325	-0.0514638	0.0104355	0.351852	-0.0574431	-0.0275741	-0.145091	-0.0231133	0.179167	0.0537105	0.409791	-0.279447	0.021365	0.0433166	0.0300258	-0.0874498	0.0136445	0.114868	0.112521	-0.164737	-0.0873359	-0.315509	-0.195321
	157.457	-0.0466527	-0.0301238	0.0315143	-0.0875835	0.0743986	-0.699701	-0.00410132	-0.0198749	0.115135	0.0556645	0.161615	-0.629465	0.0271067	0.0164562	-0.0564473	0.0095874	-0.0281935	0.0310999	-0.0128275	0.118826	0.15348	0.0333438	-0.0410567	0.280437	0.200785	-0.0664437	0.0597291	-0.000597288	-0.0329361	0.0847739	0.0632538	-0.0862664	-0.184715	0.0864983	-0.275865	0.207872
	159.414	-0.10207	-0.0631001	0.110286	-0.0746562	0.125415	0.169127	-4.78614e-05	-0.0754291	0.0539399	0.0207727	0.223085	-0.203447	-0.0389586	0.034868	-0.0579259	-0.0273735	0.274732	-0.00735376	0.0249268	0.210321	0.0500624	-0.0265714	-0.0252605	0.155622	0.192125	0.0266859	0.0282882	-0.012172	0.214401	0.111501	0.110027	-0.116597	-0.0721404	0.00847655	-0.244934	0.105657
	161.371	-0.0661308	-0.0852495	0.0805691	-0.0775947	-0.0465443	-0.0827573	0.0319358	-0.112022	-0.00174908	0.0951532	0.152959	-0.0628622	-0.0495457	-0.023505	-0.0705072	-0.0470363	0.0162359	-0.108827	-0.0383251	0.0236898	0.0363828	-0.174506	0.114843	0.0914401	0.0147137	0.0744775	0.119029	-0.0930554	-0.000534685	0.00373986	0.117115	-0.142699	0.0500427	-0.0972065	-0.00863746	0.136951
	163.329	-0.159569	-0.128056	0.0805407	-0.0173718	-0.0034438	-0.186499	0.0773074	-0.085392	0.044394	0.0585221	0.167639	-0.0275275	-0.130192	0.00125731	-0.057699	-0.193844	0.0179752	0.023629	-0.0658529	-0.0766369	0.0197546	0.0476326	0.022524	0.0562882	-0.0558857	-0.0391789	0.0758578	-0.0129572	0.384288	0.149172	0.12665	0.0797679	-0.113229	-0.00897694	0.140286	-0.0497456
	165.286	0.0619696	-0.129614	0.00973603	-0.00191277	0.0872128	0.153741	0.138119	0.0348919	0.0608009	0.0926524	0.220846	-0.261341	-0.0811713	0.119889	-0.03417	-0.310992	-0.217985	-0.0509471	-0.0408457	-0.361545	-0.0141101	0.00603356	-0.130467	0.0798476	-0.0609774	0.0517037	0.15897	0.0184152	0.171798	0.0373823	0.121529	0.0477474	-0.010211	0.0929082	0.12189	0.0303056
	167.243	-0.159396	-0.0862503	0.0676517	-0.0441778	0.125198	-0.19495	0.0700536	0.028497	-0.0202174	0.160657	0.124481	0.13395	-0.0643059	0.110449	-0.0161899	-0.235265	-0.0670415	-0.051206	-0.0374948	-0.266646	-0.0133986	-0.0078919	-0.00376728	0.0684002	0.091898	0.0582517	0.105367	-0.0243823	0.0477731	0.0816431	0.0822222	0.0495697	0.0588831	-0.0109191	0.122383	0.054821
	169.2	-0.0861872	-0.0400154	-0.0180611	-0.0351253	-0.000329164	-0.199109	0.153056	0.0754358	-0.0265641	0.0130722	0.168586	0.0220952	-0.188736	0.082131	-0.00191406	-0.155208	-0.286516	0.40394	-0.0104365	-0.092121	-0.0521044	-0.0508605	0.212268	-0.064953	-0.134616	0.141514	0.0860759	-0.0320176	-0.143668	0.140353	-0.124623	-0.00339694	0.0101618	0.0975242	-0.0476728	0.206648
	171.157	0.0633975	-0.0125846	-0.0293669	-0.00848151	-0.00986796	-0.140663	0.112499	0.0230208	0.0230696	-0.104769	0.0822093	-0.0150626	-0.847205	0.0725804	-0.0343579	-0.0208756	0.000172571	-0.00767441	-0.0430845	-0.613661	-0.0374982	-0.0807889	0.210352	-0.00840105	0.142752	-0.0688637	0.0944353	-0.0574978	-0.006633	0.188533	0.200951	0.0239525	0.0137165	0.072629	-0.163403	0.031319
	173.114	-0.0612949	-0.00840324	0.0337735	-0.00304662	0.0700713	0.125837	0.222968	0.0532715	-0.312938	-0.115892	0.0649264	0.000891711	-0.819164	0.0972108	-0.0500762	0.370884	-0.0195214	-0.148943	-0.0773528	-1.04215	-0.0986092	-0.0300006	0.992196	-0.176468	-0.0360756	-0.0111787	0.127629	-0.00926279	-0.0333706	0.139387	-0.0190105	-0.106221	-0.00998158	0.0425056	-0.152942	0.366355
	175.071	-0.0273811	-0.07496	0.10027	0.0355922	-0.0161515	0.139173	0.192488	0.115095	-0.342799	-0.160392	0.110443	-0.104131	-0.507512	0.141088	-0.0851008	-1.05044	0.484686	0.392694	-0.135574	0.951268	-0.0839293	-0.018866	0.364084	-0.0188528	-0.763678	0.127582	0.0679039	0.0166977	-0.0575137	0.134991	0.0032945	-0.0397622	-0.0185294	-0.132343	-0.0426323	0.64827
	177.029	0.0546976	-0.101666	0.155424	-0.0020508	-0.0495549	-0.135214	0.122646	0.119292	-0.587387	-0.092848	0.12884	0.023093	0.023447	0.201374	-0.015082	0.812344	0.158295	-2.0205	-0.132934	-0.117263	0.0214229	-0.0346706	0.263776	0.0337406	0.0292559	0.247974	0.271147	-0.0423365	-0.0423545	0.126451	0.158286	-0.0165978	0.0741591	-0.057027	0.0163827	0.369499
	178.986	0.0495409	0.0358061	0.0935629	0.012184	-0.0213364	0.11667	0.0995966	0.00908803	-0.405517	-0.239299	0.242295	0.159927	-0.105837	0.0939196	0.0593008	0.0194305	0.433449	-1.50632	0.0794959	0.357123	0.0790764	0.138375	0.00751603	0.161329	0.293852	0.104113	0.234686	-0.0974605	-0.0110766	0.0664197	-0.0625582	-0.0549727	0.0297119	-0.130788	-0.259999	0.714793
	180.943	0.096073	0.0132411	0.154744	0.00488142	-0.0242654	0.224633	0.0754006	0.0404508	-0.25673	0.124389	-0.178013	0.276252	-0.148571	0.0923407	-0.0825111	0.503836	0.456737	-0.0690617	0.185057	-1.97815	0.100645	0.118777	0.0575641	0.269148	-0.0816843	0.43959	0.14435	0.0771962	-0.073173	-0.0250588	0.000275936	-0.0359947	0.157938	-0.0789497	-0.360292	-0.0464647
	182.9	0.135161	0.152338	0.0863916	-0.0288586	-0.102037	0.37026	0.101587	0.16606	-0.112127	0.0474851	-0.0978338	0.0274617	-0.260002	0.142579	-0.0818053	0.331042	0.121764	0.219665	-0.0907248	2.96975	0.181511	-0.0866316	-0.04574	-0.175263	-0.0234899	0.288911	0.259524	0.0539665	0.0978998	-1.1257	0.132229	0.0265224	-0.0869131	-0.120891	-0.0662431	0.00837459
	184.857	0.143787	0.19072	0.0149267	0.0597339	-0.153628	0.235361	0.0711382	0.184904	-0.00346562	0.122667	0.12546	0.82302	-0.055481	0.0261993	0.0193061	0.372516	0.513776	-0.189444	-0.212883	0.293815	0.103823	-0.189926	-0.0103727	-0.0930494	0.051983	-0.170607	0.159788	0.00473328	0.239437	-0.664656	0.0748434	-0.00743157	0.0236118	-0.0964952	-0.116364	-0.364886
	186.814	0.21558	-0.0915785	0.0218061	0.0909988	0.0752336	0.307435	0.0893355	0.0243706	-0.0491594	0.0908128	0.0828566	0.0985917	-0.275344	0.11161	-0.0883811	0.100358	1.46647	-0.52417	-0.116666	0.43375	0.104046	-0.155637	-0.0311203	0.10081	-0.0686692	-0.0343274	-0.04818	0.117325	0.26229	0.279593	0.0605879	-0.00136295	0.512305	-0.0631774	-0.757664	-0.0402804
	188.771	0.152959	0.096773	0.00288977	-0.0646211	0.034008	0.239194	0.0806233	-0.0265026	0.0215135	0.150738	0.0436317	0.0558569	-0.102022	0.164072	-0.24747	0.0670838	-2.61347	-0.218958	0.0433137	-1.08845	0.0257364	-0.256852	0.0423726	-0.0417816	0.158998	-0.257064	0.213971	0.0377176	0.424055	0.670233	0.0386826	-0.140646	0.378978	-0.0519447	-0.268036	0.0485171
	190.729	0.0317216	-0.0444293	0.00792948	0.0771975	-0.0225848	0.887447	0.0623413	-0.0709448	0.277276	0.0690918	0.037544	0.232767	-0.0313773	-0.0906071	-0.0241466	-0.125147	2.40699	0.132887	-0.0208227	0.815003	0.535603	-0.221492	-0.0262268	-0.195306	-0.00206667	-0.0280107	0.319977	0.00611646	0.184364	0.0546224	0.0915739	0.0398637	0.191931	0.0283868	0.153806	0.124305
	192.686	0.0345033	-0.0685815	0.0603142	-0.351175	0.238784	0.402553	0.0637026	0.135711	-0.00504043	0.170112	0.160092	0.0213377	-0.339966	-0.10135	0.0605049	-0.113688	1.61004	0.0466773	0.0172638	-0.1912	1.10071	-0.195828	0.0791671	0.0342624	0.181274	0.161123	0.286969	0.135695	-0.0574207	0.00613203	-0.0663414	0.174829	-0.0873874	-0.0735862	-0.5173	0.0629651
	194.643	-0.00864828	-0.0618084	0.031702	-0.044411	-0.187415	0.608863	0.0754619	0.187452	-0.135542	0.157248	0.0843458	-0.113417	-0.413652	-0.279918	-0.0720667	-0.275865	-1.08117	-0.0623292	-0.0262831	-0.0770076	0.535106	-0.14885	-0.094845	-0.288708	0.00624848	0.2534	0.187608	0.174141	-0.023684	-0.136497	-0.00128438	0.0340997	-0.0917255	-0.0293926	-0.415191	-0.158952
	196.6	-0.0703247	-0.0347647	-0.161312	-0.00249349	0.133594	0.838174	0.062175	-0.213529	-0.146737	0.100009	-0.0333786	0.151364	-0.24299	-0.273771	-0.120749	0.0370967	1.29795	-0.0515941	0.034775	2.7471	-0.170455	-0.046892	-0.246693	-0.424637	-0.323089	0.133252	0.0341096	0.0178671	0.00568932	-0.253995	0.0130529	0.0860732	0.248398	0.000539119	-0.300354	-0.126654
	198.557	-0.0626889	-0.0244719	0.0688271	-0.0253798	0.288609	1.48379	0.0758515	-0.200184	-0.0253455	0.176794	0.0567408	-0.204638	-0.0969318	0.0905891	-0.192927	-0.123074	2.58671	0.194708	-0.059922	0.843773	-0.0974384	-0.0191448	-0.101721	0.152823	0.416612	0.221374	0.127509	0.0708822	-0.132287	0.115244	0.0884447	0.188779	0.106306	0.111578	-0.103657	-0.406184
	200.514	-0.218215	-0.0646082	-0.0382639	0.0906545	1.43485	-0.802269	0.0837926	-0.540203	0.0296151	0.104969	-0.0433323	-0.276765	0.0537336	0.122157	-0.116094	-0.176577	-3.0294	0.146426	-0.044013	0.504231	-0.730117	-0.0790502	-0.143254	0.10394	-0.224159	-0.145424	0.387852	-0.153912	0.124688	0.0495658	0.0329589	-0.00455269	0.210812	0.0406608	0.0914751	-0.0222004
	202.471	-0.204532	-0.0179991	0.251567	0.127575	0.438487	0.0919619	0.529248	0.111487	0.063589	0.0133741	0.0291577	-0.774346	0.39568	-0.0514996	-0.0938411	0.0155195	1.20011	-0.0283039	0.183622	0.146042	-0.16929	-0.201372	-0.160972	2.32993	-0.283102	0.0828697	0.103121	-0.0539452	-0.211267	-0.00790869	-0.00532504	-0.0378699	0.0527146	-0.0449083	0.118057	0.00930002
	204.429	0.0959467	0.0201143	-0.497375	-0.03252	-1.48652	0.0928931	0.304371	-0.700318	0.0745734	-0.0466062	-0.0409157	0.0118275	2.05598	0.0452633	0.029161	-0.0364962	0.129179	0.131271	-0.0708695	0.23542	-0.0212538	-0.145859	0.340091	1.56715	0.089468	-0.128211	-0.0508068	-0.122087	-0.0264098	0.149938	-0.0279671	0.0442034	0.120251	0.109842	0.149674	-0.0283127
	206.386	-0.0680875	-0.0488259	-0.0941618	-0.185444	-0.379684	0.236015	0.0490728	-0.906768	0.066186	-0.0566663	-0.0989361	0.321616	1.76874	-0.147188	-0.160092	-0.0656242	-0.382575	0.228868	-0.0438113	0.641753	0.176133	-0.0686395	0.0891422	2.63771	-0.215994	-0.152689	0.0350997	0.112675	-0.0905804	-0.0656263	0.00087379	0.251199	0.268306	0.0719234	0.230147	0.173799
	208.343	-0.0822136	-0.0854013	-0.355235	-0.173697	-0.0197783	0.394804	-0.122547	-1.34748	0.048753	-0.0270929	0.00511706	0.321026	2.28517	-0.2249	0.197268	-0.0625827	-0.343002	0.18155	-0.402158	-0.622806	0.192186	-0.0404851	0.0747887	-0.0817253	0.0160403	-0.107804	0.105771	0.0587521	-0.00266534	-0.0767599	1.4894e-05	0.0636942	0.320075	-0.0219667	0.277118	0.147783
	210.3	-0.0497086	0.00147642	0.353831	0.0217065	-0.513795	0.0405404	-0.258631	-0.901745	0.0612667	-0.00406081	0.0607454	0.080617	2.39314	-0.345213	0.196859	-0.0770375	-0.712796	0.0807777	-0.351214	0.457067	0.00734839	-0.224301	0.555546	-0.281489	-0.496166	0.00620039	-0.0286522	0.0679508	-0.0250566	-0.0771427	-0.219129	0.163849	0.0564156	-0.0440217	0.0529555	0.0128801
	212.257	0.143477	-0.162981	0.557533	-0.0772671	0.0825766	0.113139	-0.283663	3.03078	0.195661	-0.00389467	-0.040599	0.0776283	2.34872	-0.53394	-0.304767	-0.07827	0.0627075	-0.0168698	-0.0542001	-0.0587983	-0.247118	0.048496	0.0707247	0.198236	-0.106044	-0.062121	-0.192943	0.0813584	0.0946335	-0.0210544	-0.090507	0.0957966	0.244146	0.0404858	0.00808134	-0.225401
	214.214	0.441876	-0.101038	0.00960489	0.0445457	-0.174524	0.139854	0.260711	0.372946	0.0672157	-0.00471984	0.0831344	0.248208	0.702705	0.132808	-0.180642	-0.0457052	0.262701	0.141544	0.0838921	-0.0393638	-0.323598	0.145477	0.0691229	-0.149448	0.191676	0.275632	0.0129831	0.0620195	-0.00688426	-0.0125996	-0.0187185	0.117114	0.495763	-0.0679553	0.0255765	0.236936
	216.171	-0.0742981	-0.0173044	-0.0795747	0.274019	-0.125221	-0.119884	0.135028	-0.0675378	0.000238714	0.148803	-0.0324785	-0.0334179	-1.51637	-0.22931	-0.369364	-0.38789	0.453445	0.207063	-0.330869	0.250834	0.18975	0.059412	-0.0967916	-0.205763	-0.153284	0.238848	-0.0576102	0.0719643	0.0645625	-0.102432	-0.0544764	0.105838	0.62526	-0.163723	0.0858282	0.164177
	218.129	-0.071212	0.0930755	-0.0526067	0.142984	-0.212749	-0.436671	0.117939	-0.541908	0.149301	0.0738503	-0.048852	-0.0271845	-0.0763029	-0.298022	-0.274819	-0.521462	0.0798498	0.0978922	0.204384	0.528171	0.0395415	0.113717	-0.0370926	-0.352071	-0.0121594	0.326986	-0.0106863	0.00240652	0.0275216	-0.191943	-0.207529	-0.0411256	0.304804	-0.153276	-0.0863332	-0.0267842
	220.086	0.0708396	0.0344939	0.633039	-0.238715	-0.334881	-0.053953	0.00555591	-0.599932	0.0249597	0.181837	0.0507271	0.0732971	-0.81691	0.0399609	-2.65336	-0.124096	-0.534954	0.161394	0.167429	-0.116041	-0.165686	-0.103477	0.139391	1.3051	0.101933	0.137218	-0.0893273	0.00137685	-0.0464991	-0.278875	0.0663644	0.232454	-1.42474	-0.116368	-0.09321	-0.13761
	222.043	-0.0550508	0.0179074	0.353244	-0.21696	-0.214722	-0.24084	0.0181985	0.0563814	0.060365	-0.0197302	0.121401	0.23912	-0.236616	-0.0999319	1.16894	-0.288279	-0.568682	0.342778	0.0602103	-0.167143	0.351614	-0.0967253	0.0946432	2.11187	-0.182778	-0.137048	-0.100831	0.560964	0.0856507	-0.0633215	-0.167845	-0.00895531	0.0357049	0.00342586	-0.102717	0.0891165
	224	0.0454072	-0.0260322	0.289065	-0.203173	-0.0492796	-0.0886757	-0.0510865	0.110546	-0.0100012	-0.27469	0.174712	0.150454	0.131173	0.263507	-0.901295	-0.204763	-0.181436	0.575943	0.0534008	-0.224907	-0.0523645	0.150696	-0.0157789	0.102959	-0.267612	-0.237781	-0.263584	0.193791	0.201778	-0.0908778	-0.0506203	-0.439689	-0.0147536	-0.0920828	-0.145334	-0.480929
	225.957	-0.38979	0.270627	0.130922	0.14007	0.00477074	-0.017639	-0.0406371	0.257141	-0.0430705	-0.341155	0.126926	0.107201	-0.203332	0.0540419	1.50271	-0.40076	-2.9741	0.292243	-0.156202	-0.601582	0.193987	0.118324	-0.300993	-0.240439	-0.289295	-0.0918683	0.178504	0.208804	0.139082	0.170517	-0.00171019	0.35933	-0.0142061	-0.209663	-0.1541	-1.05872
	227.914	-0.665744	0.0535391	-0.0512941	-0.110162	0.0920292	-0.457554	-0.249145	0.315658	-0.130634	-0.78462	0.210632	0.171463	-0.169108	-0.664794	0.288577	0.335116	-0.0597481	0.340264	0.0948746	-0.286549	-0.23197	-0.137876	-0.0277618	-0.238682	0.143599	-0.16284	0.0843275	-0.32998	-0.124435	0.0853064	0.0093041	0.36186	-0.063417	-0.131468	0.225827	0.558356
	229.871	0.0599804	0.0275927	-0.219782	0.134577	-0.0678062	-0.23371	-0.218463	-0.00371145	-0.124793	-0.629233	0.158347	0.360081	-0.277474	0.298426	3.03394	1.11931	0.319271	-0.161445	0.231676	0.278128	-0.0389042	0.387884	0.0118485	-0.467704	0.0667747	0.70152	-0.0218143	-0.289382	0.0717553	-0.0798497	-0.0731535	0.819381	-0.0307416	-0.116604	0.0741349	0.671184
	231.829	0.113636	0.0513512	-0.208607	-0.00286361	-0.0886595	0.391099	-0.21543	0.334249	-0.0630185	-0.635268	0.13995	0.0200815	-0.307918	0.0868276	-0.098151	2.22907	-0.0142244	0.255445	-0.238482	0.200034	-0.549581	-0.307912	0.0444654	0.230823	-0.0973119	0.0336586	-0.0387903	-0.432661	-0.151501	0.461403	0.0481428	0.326871	-0.401094	0.0499933	0.293547	1.84863
	233.786	0.526065	-0.0261458	-0.0124859	-0.00309833	-0.056028	-0.00560082	-0.00185312	0.291133	0.0109117	-0.529646	0.0632911	-0.0105877	-0.170471	0.106885	-0.0360356	-2.63427	-1.2916	0.347436	0.453433	-0.0801055	-0.10551	0.105734	0.164862	0.425471	-0.375689	-0.122444	0.0276731	-0.227925	0.303197	0.109635	0.0556099	0.367333	-0.269812	0.123742	-0.0536871	0.186793
	235.743	0.426649	-0.00636557	-0.0092658	0.121718	0.019995	-0.0566255	-0.0731728	0.207952	0.00927659	-0.593737	0.0914979	-0.732817	-0.00265641	0.388022	0.075119	-1.09841	-0.154417	0.635624	-0.102145	-0.0117869	0.587135	0.0960997	-0.037474	0.0964515	0.0949566	-0.112021	-0.0535802	-0.43973	-0.0138587	0.331589	0.101461	0.673771	0.91731	0.0524718	-0.0703756	-0.433086
	237.7	0.15338	-0.0452338	-0.307623	0.221224	-0.134649	0.152842	0.0996895	0.387598	0.0286487	0.00832265	0.0274684	-0.484275	-0.160716	-0.0155575	-0.112458	-0.0810125	3.01654	0.42711	-0.0395648	0.00330237	0.330137	-0.0768402	0.100739	-0.104447	0.0678552	-0.151227	-0.160557	-0.300488	-0.139329	0.462667	-0.0792331	0.74546	0.212956	0.0753061	0.19797	1.80615
	239.657	-0.209822	0.105544	-1.31281	-0.108946	-0.227084	1.13994	0.121945	-0.0391744	0.0475728	-0.250983	0.0402962	-0.264769	-0.228406	0.263357	-0.137445	0.0450476	2.45914	0.347971	-0.133063	-0.165094	0.415538	-0.0513613	0.0844615	0.0158702	-0.920919	-2.58755	0.0151568	-0.0245897	2.21571	-0.0742701	0.0129323	0.355577	-0.0249171	-0.0424513	0.186407	-0.0943085
	241.614	0.0432204	0.15834	1.90145	0.0153881	-0.169226	0.603563	0.290879	0.30532	0.0685635	-0.106088	0.0820596	-2.46472	-0.234776	0.555252	-0.298533	-0.110872	-2.28881	0.13755	-0.201223	-0.141163	1.74221	0.417369	-0.231885	0.0985519	0.0810523	2.66127	0.39536	-0.0487828	0.66857	0.103289	-0.00732371	-2.18501	0.834362	0.10814	0.150754	-0.380081
	243.571	0.0364904	0.378591	-0.124002	0.178927	-0.181132	0.620034	0.0375296	1.34182	0.0314333	-0.481109	0.0944182	2.02382	-0.323625	0.679114	0.0637224	-0.0630661	-2.91175	0.267918	-0.162947	-0.179994	-0.0279327	0.22279	0.093131	-0.106702	-0.11389	0.61418	-0.0145136	-0.149721	-2.23956	-0.502805	0.21537	-0.1706	0.575853	-0.0318362	-0.0395566	0.27023
	245.529	-0.130464	-0.174687	1.19683	-0.0270125	-0.127761	0.129185	0.104421	1.90596	-0.0403821	-0.218214	0.141346	-0.090783	-0.31074	0.134733	0.400023	-0.118725	-3.00449	0.0776076	0.266193	-0.047976	0.68876	0.0866693	0.668465	0.0429541	-3.10141	-0.116962	0.0987416	0.154175	-0.0461049	0.129728	0.156452	-1.44364	0.124031	0.063269	-0.0830121	1.64468
	247.486	0.308774	-0.0280581	-0.247997	0.0444243	-0.259794	1.06946	0.0893929	0.258661	0.00350537	-0.151035	0.193902	0.493303	-0.535586	-0.142488	0.0898172	-0.2687	-1.26673	-0.0880506	0.159656	0.0270708	0.189367	0.365909	-0.00770167	-0.0352961	2.83351	-0.127904	0.0622958	-0.313154	-0.724192	0.291597	-0.042061	0.923893	-0.14677	0.0260102	-0.191948	0.540844
	249.443	-0.350694	-0.035695	1.30779	0.0347971	-0.209161	1.57172	-0.0163645	0.260397	0.121494	-0.020791	0.172107	-1.69253	-1.39361	0.0230682	-0.0632254	-0.140844	-1.01381	-0.20919	0.0619316	-0.10744	0.156146	0.295769	0.0536379	0.130794	0.213282	0.374276	0.0217619	-0.38197	-0.752464	0.477775	0.0097134	0.00334888	-0.162267	-0.19452	0.227369	0.451079
	251.4	0.151544	0.0546264	-0.380452	-0.0309499	-0.179173	-0.17797	0.0919269	0.380904	-0.0661078	0.00785304	-0.163766	0.37122	-0.164034	0.326221	0.608196	0.089339	0.64797	-0.0611786	-0.0609835	-0.112864	0.35943	0.117132	0.117045	0.36671	0.0547546	-2.74835	-0.100306	-0.00420872	-0.0958347	0.222294	0.0435127	0.513687	-0.128595	0.19104	0.25792	2.88789
	253.357	0.433568	-0.0174497	2.41677	0.0160997	0.193223	0.0679814	-0.059654	1.13868	0.0532341	0.144291	-0.188015	-0.654124	0.351158	-0.13287	0.615123	0.285486	0.278815	-0.0506679	0.0692929	0.0328468	0.0353643	0.238338	-0.0605921	0.221183	0.251784	2.58434	-0.110777	-0.464651	-0.155148	0.0261279	-0.168747	0.136547	-1.16995	-0.0915174	0.416494	1.04082
	255.314	0.804095	0.0692504	0.248446	-0.105617	-0.0696165	-0.0794134	-0.0916987	0.185421	0.0951048	-0.0652411	-0.53523	0.778443	-0.972477	-0.0889634	0.0528152	-0.00915572	-3.1207	-0.129457	0.191196	0.181493	1.42722	0.112367	-0.133989	0.318244	-0.49851	1.82823	0.437783	-0.216799	0.0560403	0.133953	0.135418	0.11539	-2.58901	-0.218152	-0.739961	1.17261
	257.271	-1.98463	0.100228	-0.0883648	-0.0339026	-0.110612	0.518416	0.107587	0.165375	0.27726	0.0633691	-0.222593	0.00842717	-0.284423	1.03987	-0.0418674	-0.324226	-2.99441	-0.109995	-0.0848808	0.0688561	-2.60391	-0.0748201	-0.184644	0.200063	0.138143	-0.585491	-0.0254739	-0.358309	0.155495	0.176483	0.117899	0.241192	-0.347798	0.0186608	0.0976257	2.24453
	259.229	1.10917	-0.105175	0.10218	0.00237644	-0.202871	-0.0333165	-0.00653212	0.198848	-0.392348	0.0364309	-0.100404	-0.00517082	-0.079425	2.62004	0.0590633	-0.41368	0.74065	-0.155185	0.138084	-0.0511239	-2.16294	-0.0354604	0.031939	0.121967	0.437501	3.08164	-0.101296	-0.296818	0.0856704	0.154435	0.306271	0.0605267	1.85726	0.262609	0.0909616	-1.29109
	261.186	0.0245267	-0.0434628	-0.0483587	-0.00380326	-0.450284	-0.0751154	-0.147612	0.242752	-1.57128	0.00290898	0.170592	0.187821	-0.239598	0.252116	0.185434	0.179418	2.8991	-0.0323288	0.298149	0.119421	-2.51979	-0.105253	0.218784	0.10564	-0.52165	2.61121	-0.0282793	-0.114983	0.0186756	-0.628565	0.228613	0.154336	0.445673	-0.114368	0.204062	-0.17055
	263.143	-0.185106	-0.226348	0.0196624	0.0204702	-0.394123	0.114232	-0.175833	-0.111271	0.193299	-0.229481	-0.0457298	0.0131395	0.292238	-0.707163	-0.155457	0.337066	-2.07203	-0.0255396	0.642148	-0.12524	-2.69933	0.0991773	0.389556	-0.073722	-0.0129953	2.65612	-0.000480763	-0.18771	0.0866527	-0.235323	0.075617	0.148358	0.581186	-0.00493894	-0.0439847	0.127077
	265.1	0.296818	0.190893	0.0594079	-0.120484	-0.0133954	0.0636172	-0.146953	-0.0958676	2.06008	0.0814848	0.190581	-0.576389	-0.113357	-0.289331	-0.328026	0.100151	-1.04263	-0.0794271	0.112231	-0.083092	-0.53382	-0.0652069	-1.28169	-0.0500076	-0.112043	2.08857	0.140758	0.083221	0.121668	0.180383	0.576103	-0.0301557	0.350651	-0.120263	-0.108737	0.262319
	267.057	-0.555546	1.04194	0.110715	-0.0328726	-0.672439	0.0262041	-0.0997586	0.0768002	1.91122	-0.0842116	0.112597	0.3386	-0.0845102	-0.337039	-0.455381	-0.0351845	0.640512	-0.0525633	0.0972849	0.112682	-1.65354	0.0288533	-0.298584	-0.0431048	0.246323	0.449669	-0.0405127	-0.554231	0.137096	-0.00589726	-0.330749	0.225481	0.922703	0.0571034	-0.369665	-1.1546
	269.014	-0.370568	0.0909675	-0.097935	0.0172136	0.057309	0.018899	-0.128737	0.167959	0.5575	-0.0959695	-0.189099	-0.0377908	0.353693	-0.704496	0.0993887	-0.11659	-3.11509	-0.0738129	-0.0490908	0.0160868	3.0618	0.0786751	0.0605884	-0.0774314	-0.227329	0.607379	0.115164	-0.148579	0.0866795	-0.0693555	0.0799923	0.40837	-0.036485	-0.103394	-0.205207	-0.641009
	270.971	-0.578933	-0.172504	0.0216633	-0.0787024	0.408027	-0.148744	0.111142	0.148203	-0.350151	-0.200201	0.18	0.312863	0.0579604	-0.100038	-0.00739291	-0.0722426	-2.19655	0.093954	0.0802412	0.00118789	-0.829234	-0.147857	0.011059	-0.154997	0.0714172	0.572969	0.0277563	0.320365	0.290557	0.219074	-0.202919	-0.237685	-0.511512	-0.406738	0.0377434	-0.58143
	272.929	0.835663	0.128186	-0.121072	0.0748823	-0.213721	0.0391289	0.106015	0.00346392	-0.422276	0.0415544	0.252956	-0.221494	0.162613	0.12969	-0.0195539	-0.274582	0.0567124	0.232992	0.246465	0.110578	-3.00085	0.164561	0.086408	-0.0858599	-0.121937	-0.544148	0.0342632	-0.096993	0.0900356	-0.0291765	-0.334534	-0.320304	-0.030234	-0.24589	-0.0382316	-0.118048
	274.886	0.226511	0.141433	-0.0259326	0.208106	2.13064	0.22169	0.0619515	0.115554	0.146929	0.000659846	-0.00787601	-0.0723935	0.226164	-0.303925	-0.269709	-0.0563162	0.139579	0.256768	-0.0392807	0.230945	-2.84539	-0.0287005	0.0369766	-0.0854717	0.346754	-0.0917563	0.0247832	-0.345974	0.049936	0.241219	-0.32611	-0.054428	-1.5443	0.0214035	0.178084	0.0328208
	276.843	-0.119719	0.106931	0.0747435	0.0456217	1.68467	0.211482	-0.0135877	-0.196095	0.137377	0.0361006	-0.0887986	-0.254298	-0.0175565	-0.315429	-0.0931424	0.00608193	0.203617	0.0524579	-0.0155239	-0.120799	-0.132077	0.0393427	-0.0829486	-0.0549195	0.0764214	-0.0784085	-0.0329328	2.16186	0.266702	0.405207	0.186602	-0.178253	-0.562721	-0.125551	0.276272	0.205865
	278.8	0.715662	-0.0260676	-0.198184	0.0136056	1.88582	-0.220687	-0.270327	0.0672146	0.0739428	0.137774	0.174428	0.0431133	-0.163725	-0.182601	0.00703869	0.0590679	-0.766109	0.015521	-0.0822872	0.0392021	0.069791	0.0789366	-0.0168959	-0.162509	0.981052	-0.0268533	0.0101849	-0.244524	0.253567	0.0260932	-0.0174033	-0.0371526	-0.0312539	0.0666931	-0.255588	0.067315
	280.757	1.07577	-0.0630916	0.0700061	-0.0366242	1.67607	0.188578	-0.019098	0.387683	0.166555	0.0748129	0.1867	-0.0944321	0.313246	-0.345937	-0.116358	0.0111524	0.283735	0.0440118	-0.037005	-0.059037	-0.670472	-0.118053	-0.12348	-0.0795739	0.276234	-0.186419	0.0393735	-0.0275297	0.060761	0.138963	-0.303215	0.144902	-0.188273	-0.139576	-0.81885	-0.382438
	282.714	-0.300014	-0.050517	-0.171995	0.0328411	-2.22199	0.181718	0.0726266	0.274434	0.047171	-0.131893	0.108417	0.22302	0.169055	-0.413943	-0.0215702	0.153246	-0.507038	-0.223738	-0.0505989	0.562184	-0.197886	0.188573	0.127349	-0.284495	0.496139	-0.0546489	0.0266242	0.879339	0.228142	-0.0554579	-0.213501	0.15563	0.898504	-0.189795	2.96758	-0.0872389
	284.671	0.0440902	-1.06828	0.367551	0.14036	-0.742054	-0.148101	-0.10366	0.36483	0.141625	0.0409235	0.151688	0.290074	0.246527	-0.210316	0.192309	0.10334	0.0862058	-0.293569	0.183946	-0.300758	-0.489158	-0.035538	0.0800429	-0.0593515	0.391894	-0.292647	0.0202471	-0.427521	-0.257469	0.0954378	-0.0421086	-0.0548198	1.78922	-0.0578004	-0.60078	-0.0711308
	286.629	-0.494087	-0.118549	0.139169	0.0226591	-0.68723	0.115168	-0.165151	0.411069	0.091822	-0.0456013	0.429393	0.561034	0.477463	-0.0793439	0.196718	-0.0861806	1.29036	0.158975	-1.11362	0.232024	-0.356659	-0.168249	0.15031	0.0793678	0.803975	0.156702	0.0241579	0.665586	-0.0866962	-0.0161928	-0.439635	0.0278743	0.0239362	0.408297	-1.33454	-0.241155
	288.586	-0.582813	-0.0751698	0.0178072	0.269756	-0.438962	0.191916	0.0999462	0.313243	0.0448348	-0.0444255	0.100238	0.140267	-0.254269	-0.121319	0.0590284	0.227619	0.0559157	-0.163131	-0.4963	0.225618	-0.278734	-0.273394	0.185907	-0.0591184	-0.432255	0.0193757	-0.096746	0.2302	-0.0599724	-0.0144975	0.103436	0.0236294	0.0181245	0.0248609	-1.49011	0.199416
	290.543	0.170698	-0.256844	0.134598	0.322624	-1.18816	0.890026	0.105989	0.284491	0.172008	-0.0702331	0.0551629	0.0520651	-0.271231	-0.111137	0.368715	0.242373	-0.260062	-0.396358	-0.531072	0.169097	0.334106	0.111122	0.0631043	0.0453149	-0.0509072	0.0298817	-0.115648	-0.344084	0.0664432	0.139172	0.0503791	0.0889094	0.0809961	-0.213687	3.11382	-0.0441396
	292.5	-0.656223	0.466015	0.125216	0.502056	-0.217207	0.39923	-0.0734555	-0.374535	0.0547649	-0.105498	0.105617	-0.02236	-0.078161	-0.181214	0.102467	-0.0542231	0.598789	0.135965	-0.0606331	0.00874336	-0.309036	-0.779806	-3.16193e-05	0.0397353	-0.17547	0.778666	0.109032	-0.334134	-0.515838	-0.0950746	-0.146586	-1.69535	0.429893	-0.0390917	3.02429	0.0552141
	294.457	-0.185964	0.244309	0.59527	0.222843	0.122368	0.250617	0.00241092	0.627157	-1.66564e-05	0.156273	0.242559	-0.0577842	-0.899366	0.0744499	-0.172517	-0.362719	-0.176641	0.0905702	-0.400282	-0.327523	-0.336467	0.885878	-0.00414429	0.128062	0.393468	0.529684	0.132011	0.03423	-0.130154	1.00794	-0.171432	2.46188	-2.56042	-0.0167785	-1.5301	-0.816316
	296.414	-1.40286	0.55114	0.106387	0.183748	1.90087	-0.0318424	0.316834	-2.91825	-0.0561098	0.235534	0.11552	-0.351872	-0.134658	0.13875	-0.137612	-0.154795	0.0775363	0.0628836	0.109504	-0.465627	-0.695731	0.528391	0.0423814	-0.0182343	0.00556063	0.303523	0.048237	-0.112251	-0.26522	0.177994	-0.468807	1.05001	2.62647	-0.0215392	0.712681	0.390963
	298.371	-0.458235	0.220893	0.176533	0.163265	0.596468	0.733105	-0.297738	2.67268	0.145064	0.66174	0.00349607	-0.132571	-0.464484	0.157831	0.444112	0.0725618	0.37019	-0.0045975	0.000931113	-0.122913	-3.14067	0.611585	0.105819	-0.00271331	0.743681	-0.00666933	0.0197431	-0.610769	-0.300732	0.961715	-0.0149065	-1.74561	2.43236	-0.022109	0.0193706	-1.13668
	300.329	0.101004	-0.0863158	0.448587	0.150705	0.00481528	0.653373	-0.0742772	-0.492731	-0.0435022	0.168404	0.00336436	-1.23933	-0.0980698	0.084573	0.0141422	-0.60183	0.177856	-0.176864	0.455562	0.0463023	2.89815	0.421032	-0.0414716	-0.0430691	0.702641	0.934753	0.116727	-0.120185	-0.411591	-3.13384	0.135961	0.0962204	0.902985	-0.00409438	-0.172862	2.36954
	302.286	-0.612916	-0.111311	0.673061	0.266767	-0.275333	2.74173	0.492869	0.318594	-0.0921469	-0.256778	0.0569184	2.84062	0.349922	0.632698	-0.120879	-0.827186	-0.148688	-0.293433	0.101464	-0.602472	3.08688	1.24443	-0.103531	-0.302335	-0.00302393	0.288212	-0.0878604	-0.697794	-0.10864	0.138692	0.528711	-0.155813	-0.45887	-0.138485	0.553908	0.542169
	304.243	0.295777	-0.0885169	0.178713	0.393668	0.114077	-0.576697	-0.561835	-0.0829424	0.0160847	0.0757693	0.24712	-2.21939	-0.455489	0.277236	-0.706112	-0.185528	0.0587003	-0.296086	-0.0778684	0.0646038	2.49777	-0.278921	-0.0727761	0.333896	-0.370904	-0.105184	0.0669026	-0.997087	-0.048688	-1.17865	-0.0109566	-0.985099	-0.682645	-0.168704	0.595904	-1.16223
	306.2	-0.355737	0.431179	-0.185138	0.604273	0.0339286	-1.23947	0.987147	-0.0515192	-0.185533	-0.169597	0.202526	0.324385	-0.192817	0.0407338	0.207673	0.579545	0.518378	-0.084631	1.27992	0.166693	1.06349	-0.500809	0.0420657	0.426726	-0.375696	-0.214538	0.334598	0.160693	0.271651	0.774459	0.408556	0.0823344	-0.386746	-0.062993	-0.00757394	0.134594
	308.157	0.344119	0.0427001	-0.217711	0.19356	-0.300231	-0.503747	0.995135	-0.0620522	-0.198709	-0.126432	-0.152588	0.863785	-0.0572762	-0.245218	-2.47537	-0.0232825	-0.399966	0.0155135	0.117023	0.207461	-3.021	0.86693	0.0170279	0.0993176	-0.453845	-0.356297	0.160604	0.0471786	0.0354291	0.421734	0.29971	-0.00166954	-0.594893	-0.0904448	-0.296281	0.436802
	310.114	0.369765	0.131392	-0.0276626	-0.236961	-0.151057	0.28712	1.65517	-0.108033	0.181025	0.0777414	0.38254	-0.157995	-0.954245	-0.0239397	2.81641	0.417892	-0.342989	-0.135583	0.709605	0.228256	2.60905	0.0443113	0.0277051	0.416344	-0.225557	0.111341	-0.126597	-0.0814998	0.586149	-0.0857214	0.439969	0.128222	1.39067	-0.0260913	-0.483072	-1.83724
	312.071	-0.342844	0.282675	0.265072	1.42354	0.197126	0.0196662	-0.0987263	-0.0948131	-0.278534	0.105385	0.200857	2.3606	-0.317061	0.221753	-2.84741	-0.0595375	-0.277991	0.00737969	-2.17845	0.629281	1.88301	1.77935	-0.0110891	0.337727	0.300257	-0.334385	0.0962403	-0.326139	0.135174	-0.027038	-0.134634	0.0295921	-0.0560256	-0.093258	-0.492032	2.36895
	314.029	0.386669	0.437953	0.0958384	-0.00842324	0.0532634	-0.0432502	-0.156785	-0.0905397	0.314627	-0.144507	0.224268	2.88943	-0.929216	-0.116293	2.94978	-0.171321	0.185361	0.430811	-0.119944	-1.1985	0.769496	0.24415	-0.0568057	-0.154926	-1.56698	1.27622	-0.441487	0.2311	-0.335006	0.0985615	0.380415	0.048916	-1.16225	-0.00472997	0.0312799	-0.237598
	315.986	-0.262523	0.0026469	-0.0484918	-0.0106213	-2.52847	0.360914	-0.301283	0.164959	0.22646	-0.0395909	0.253422	-1.35283	-0.0516678	-0.186336	-2.74076	0.222633	0.315291	0.497882	2.09753	2.36441	0.353985	-0.0122069	0.16266	-0.146611	-1.25989	1.10983	0.123389	0.202232	-0.425884	-0.0915288	-2.72173	0.241263	0.434581	0.0921265	-0.0364364	0.044347
	317.943	-0.2247	-0.00914679	-0.527736	-0.152142	-0.394503	-0.358512	0.0827805	0.814161	0.192748	0.0733462	-0.0530532	-2.10862	0.00124939	-0.00590416	-1.01395	0.480573	-0.571565	0.875645	0.31545	1.06187	0.294286	0.00857203	0.09524	0.073729	-2.7493	-0.0793205	-0.29137	-0.109537	0.51712	0.230109	1.46272	0.335833	0.263053	0.170193	0.0269243	-0.09391
	319.9	0.180367	0.0556334	-0.320597	-0.0969904	0.36081	0.843582	-0.690702	0.0603045	0.242649	-0.0757287	-0.0462916	-0.00723856	0.569335	0.277938	-1.12547	0.197558	0.50903	0.671008	0.0385146	-1.95276	-0.16632	-0.296349	0.0081612	-0.0105314	2.80489	-1.06965	-0.015623	-0.0573731	0.0671586	0.121588	-0.203334	-1.21353	0.722856	0.0598409	-0.126321	-0.47939
	321.857	-0.12505	0.161156	0.210435	0.142939	2.12053	-0.161595	-0.0739555	0.260186	0.219958	-0.10915	0.232728	-0.303764	2.26129	0.0847572	2.4004	0.0774175	0.218111	0.769945	0.0463044	0.601696	-0.855182	-0.105271	-0.0256507	0.0524667	-0.432005	-2.02046	-0.0496555	-0.151539	0.35343	0.138459	0.603803	0.0204754	-0.721895	0.187193	0.264322	0.121322
	323.814	0.408129	0.869172	2.12508	0.148072	0.892551	-0.169712	-0.0421788	0.0622628	0.0762672	-0.0305358	0.367622	-0.637512	-1.55478	-0.149824	-2.28257	0.196581	0.04314	0.92614	-0.455137	-0.27967	0.25179	-0.202468	-0.179915	0.0847353	2.29393	-0.49605	-0.18581	0.0226439	-2.85287	-0.00616373	-2.58167	0.353006	0.206171	0.063604	-0.0586411	-0.228061
	325.771	0.346312	0.581656	2.83228	0.922718	2.19312	0.331656	0.517106	1.33015	-0.437278	-0.297095	0.408131	0.666791	-0.38143	2.92906	-1.8941	0.524668	-0.848389	0.566507	0.149816	3.1182	0.15975	0.259176	-0.12613	0.14144	2.59082	1.33609	0.531774	0.186315	0.572993	-0.0674787	-1.54243	0.0562893	0.18797	0.208101	-0.138971	0.103641
	327.729	-0.176365	1.41067	2.3419	-0.0487696	0.526448	0.0514855	-0.239926	0.643736	-0.116656	-0.804191	-0.0531707	2.73289	0.564039	0.408109	0.965419	0.25412	-0.115746	-0.698436	0.38323	-1.96209	0.107195	0.235012	0.0453596	0.458659	-2.04193	2.75672	-0.262845	0.400197	-0.642531	0.0350334	1.37773	-0.779041	0.357409	0.410777	-0.217738	-0.471869
	329.686	-0.203805	0.453351	-0.301231	0.0503297	0.37778	-0.355919	0.0581831	-1.09558	-0.33429	2.01993	-0.177052	-2.66377	0.995185	0.240031	-0.898547	0.0217386	-2.25436	1.04431	-0.212737	2.86184	-0.129921	0.1369	-1.16998	0.131993	-2.80372	-3.04451	-0.600539	-0.453165	2.18552	0.0192696	0.591123	0.123267	0.196987	-0.296093	0.330381	-0.118376
	331.643	-0.141467	-0.424234	0.203115	-0.106362	-0.0450222	1.94133	0.110552	-2.94245	-2.6742	-0.378879	0.224496	-2.31509	-1.92379	-0.466322	1.58118	0.00270179	0.489605	-0.378142	-0.124784	-0.589318	-0.0383454	0.136695	0.190405	-0.258904	1.62687	-2.78808	-0.200791	2.2397	0.485943	-0.46836	0.698291	-0.228361	-0.172721	-0.237768	0.2737	0.0900151
	333.6	-0.0914721	0.0324597	0.0250048	0.0345567	0.142316	2.46641	0.080245	3.11334	0.335067	-0.298105	-0.190531	0.553822	0.202941	-0.442937	2.9908	0.328965	0.174142	0.0495323	-0.160549	-0.138224	-0.128634	0.442407	0.440578	-0.0417271	0.146758	-0.598564	-0.290226	-0.263643	1.23348	-0.397727	0.338033	-0.130776	0.693107	-0.435491	0.0514393	0.0414838
	335.557	0.202332	0.0717318	0.213285	0.0863268	0.232021	2.97077	-0.0159846	-1.75552	0.606297	0.642988	0.504198	0.315038	1.02404	-0.868068	2.39712	0.227933	1.70972	-0.245199	-0.302255	-0.65206	0.209578	0.142524	0.867376	0.167165	0.979278	1.19243	-0.275129	0.119469	0.155912	-0.310712	-0.0743025	1.00457	0.164434	-0.235873	-0.151917	0.0817745
	337.514	-0.258916	-0.153474	1.17957	-0.00879422	0.230406	3.08844	-0.282251	3.02471	-0.010844	-0.0206766	-0.753628	0.0107417	-1.93691	-0.251752	1.74301	0.623442	-1.41554	0.118561	0.634126	-0.0344291	0.288444	0.999479	-1.01197	-0.111813	-0.528514	-0.555646	-0.0128549	-0.376878	0.033787	-0.215586	1.55726	0.389062	-0.349526	-0.0846206	-0.197891	0.164705
	339.471	-0.0362757	0.0769153	-0.0588917	-0.172851	-0.347867	-0.294315	-0.107214	-2.80749	0.206232	1.22839	-0.224786	-0.640427	1.30799	-0.750038	2.95769	0.298393	0.36545	0.200249	-1.51168	-0.499954	1.12025	-0.610589	-0.583514	-0.330823	0.547307	-0.282382	-0.132561	0.0504573	-0.216095	-0.395778	-0.506943	0.421968	0.104199	-0.0883382	0.197063	0.202945
	341.429	-0.33326	0.045408	0.323159	0.00273542	2.97357	-0.115605	-0.0770319	3.08709	0.412306	2.66833	-0.312766	-0.567334	1.45504	-0.787009	2.89149	-0.433938	0.839961	0.18208	-1.8567	-0.74981	0.250301	-0.117451	-0.250923	-0.0808594	0.214977	-0.0677942	0.0040309	2.80425	-0.0891238	0.0163801	-0.0982802	1.36197	-1.17326	-0.0168945	0.065361	0.599889
	343.386	-0.49512	0.525539	1.07091	0.0978993	0.285529	-0.298573	0.00365073	-2.63712	0.677374	0.142462	0.0880856	-0.902649	0.76598	-0.758559	-2.70997	-0.510719	0.130695	-2.03061	0.941757	-0.153848	0.240068	0.269543	0.0248579	-0.0616382	0.385428	0.454985	-0.104874	-0.64045	2.99679	0.0527136	-0.264878	1.39659	-1.58516	0.283888	0.122347	-0.764255
	345.343	0.00627331	0.000409129	1.15577	0.0878829	-2.13232	0.0720503	-0.00203148	-2.40456	3.003	-0.223985	0.183915	-0.934947	0.495309	0.800789	-2.6922	0.650563	-0.0587666	-3.11464	-0.207115	-0.247019	0.196207	0.190224	-0.035344	0.217684	0.676896	-0.360907	-0.286588	0.231824	2.33948	-1.72834	0.0468191	-0.589543	-0.0116365	0.165688	-0.13272	0.031564
	347.3	0.0406201	0.219588	-2.1717	-0.0149281	-2.98315	-0.768945	0.0224962	-3.02195	0.7494	0.138833	0.0520032	0.630985	0.0597401	-0.172469	0.92419	0.00412982	0.372373	-2.62574	0.393259	0.0320421	0.119993	-0.581102	0.0711097	1.22887	-0.124442	0.742574	0.243388	-0.211869	-2.61759	0.722245	-0.253236	0.140707	0.245704	-0.374125	-0.0899202	1.51945
	349.257	0.0929943	-0.0362086	-0.436096	-0.087815	-2.02776	-1.40271	0.0664627	-2.83337	-0.11732	-0.132419	-0.103615	-0.388827	0.137112	0.00443566	0.401577	-0.605681	-1.27829	-1.92259	-0.166732	-1.6481	-0.140263	0.460034	-0.287083	-0.906579	1.1778	1.50605	-0.125358	1.0455	-1.05207	-0.127501	-0.158275	1.71164	0.124881	0.330501	0.263245	-0.206099
	351.214	0.409203	0.248275	0.617051	-0.11033	2.30786	0.00644624	0.0594254	2.70795	-0.403146	-0.058975	0.0329373	-1.21319	-0.0887445	-0.707503	-0.0474146	-0.293003	-0.414849	-2.34857	-0.0626443	-0.818305	0.0743654	0.314923	0.0939686	-2.53394	-2.75134	0.104034	-0.0552288	-0.282912	-2.9778	0.494828	0.25238	-2.80221	-0.417363	-2.50306	-0.0357633	0.378533
	353.171	-0.00221381	0.224911	-1.00145	0.125494	-1.72299	0.531235	-0.00854708	-2.46825	-0.758186	-0.23409	-0.132118	0.0783591	-0.516567	0.24558	-0.210825	0.0787059	0.334293	2.77928	-0.393738	0.311576	0.172027	0.11442	-0.00210409	1.86577	1.14832	-2.40217	-0.000570124	0.152212	0.750896	0.5512	0.734388	-2.78397	0.325103	-0.114209	0.530615	0.442921
	355.129	0.177836	0.800032	-0.995373	-0.136443	-1.42235	-0.506515	-0.0834046	0.834559	0.33807	-0.129615	-0.0828333	0.0250209	-0.331058	-0.280164	0.14848	-0.0554969	-0.154995	3.1092	0.0393457	-0.303302	0.201274	0.0802631	-0.0793264	-0.030287	1.18358	0.290334	-0.116275	-0.228927	2.57422	0.634139	-0.0522224	-3.03738	0.133097	0.376398	0.95045	0.210889
	357.086	0.267436	0.370022	-0.407169	0.10934	-1.77973	0.661505	-0.00230551	0.203634	0.0317455	-0.194739	0.0166529	0.188769	0.193505	-0.501725	-0.284076	0.290876	-0.0403703	-1.61312	0.757751	0.244319	0.250332	-0.0498273	0.0504876	-0.106428	0.0941152	0.643561	-0.0210754	-0.816133	0.781461	0.478843	-0.176932	1.56265	0.0113875	0.111434	1.58632	0.132845
	359.043	0.157096	0.246088	0.0126356	-0.134335	2.95113	0.80771	0.155353	0.30655	0.287364	-0.410344	0.174591	-0.290294	0.187508	-1.75532	-1.09413	0.0956978	-0.489736	-0.0500015	0.763456	-0.260878	-0.26315	-0.0608775	-0.0210833	-0.217795	0.228085	0.892885	-0.0298786	-0.3343	-0.305655	0.130792	0.068043	-0.440413	-0.112164	0.185271	0.105941	0.179091
	361	0.269567	0.113414	-0.49711	0.086029	1.14527	0.191776	-0.0276406	-1.76629	-0.119622	-0.238227	0.150114	-0.564338	0.458386	-2.84153	0.120822	0.0911178	-0.113802	-0.799775	1.3316	-1.16637	-0.332734	-0.0181398	-0.0252767	-0.304358	3.00008	1.37833	0.116669	-0.006053	0.819865	-1.49483	0.139134	0.238462	-0.330504	-0.0591401	0.301663	-0.185143
	362.957	-1.56904	0.980165	-0.615235	0.0789162	-0.553632	0.365608	-0.0741473	-2.92939	-0.668288	-0.229284	-0.0700996	-0.110007	0.114897	3.04587	-0.169141	-0.158526	-0.141855	-0.146554	1.15874	-2.32968	-0.820228	0.00137213	0.147098	-0.399104	2.38766	2.14575	-0.192671	0.598253	0.156196	-0.0537168	-0.300219	-0.40335	-0.860291	-0.0255562	0.843879	0.0785849
	364.914	0.480268	0.161796	0.0525191	0.252995	2.70442	2.49729	-0.00206532	-2.71972	0.286599	-0.239677	-0.0673963	0.42326	-0.220482	-0.0373737	0.0610948	-0.240644	-0.511182	0.213468	0.470613	-0.286143	-1.79167	-0.0336609	-0.0663295	-1.39093	-0.12273	2.16357	-0.307023	0.0606585	-1.10731	0.19936	0.305404	1.49688	-0.344806	0.00409415	3.03647	0.398541
	366.871	0.325713	0.532627	0.0685503	-0.270414	2.8549	-3.03579	-0.0898604	-2.60841	0.622451	-0.303065	-0.299187	-0.418906	-0.549781	0.526357	-0.261304	-0.0291145	-1.55687	-0.199692	-2.92043	0.0365284	-0.169685	-0.224476	-0.211318	0.135835	-0.7865	-0.226349	-0.647378	-1.15621	3.00715	-0.0689575	0.251164	-0.249125	-1.60954	0.0963309	-0.00637855	0.150893
	368.829	-0.900114	-1.08934	-0.949421	-0.345023	-2.6284	2.05644	-0.142316	-2.99003	0.406341	-0.458473	-0.355544	1.02226	-0.454229	0.0171681	-0.436907	-0.143472	-0.0648743	-0.409666	-2.00964	-0.276359	-0.285989	0.0787636	0.0183884	0.133702	-0.713322	-0.624465	0.011539	-1.59243	-0.213897	-0.165588	0.215581	0.606392	-2.90147	0.442376	-0.170138	0.111137
	370.786	0.169117	-0.357282	0.423683	-0.0280527	-2.59519	-0.123602	-0.116804	2.41909	-0.0499831	0.598788	0.370737	2.68851	-0.306755	-0.11282	-0.0054453	0.191958	-0.0935128	0.563766	-3.09225	-0.336961	-0.131439	0.00935932	0.0697295	-0.179956	0.0783552	-2.34265	-0.105474	-0.232023	-2.15551	-0.485572	-0.540979	0.855923	2.76122	0.203026	-0.306392	0.0505398
	372.743	0.139134	-0.342825	0.211661	-0.122505	2.50614	0.422985	-0.067641	6.7716e-05	-0.253377	0.332224	0.0622402	-1.94856	0.12472	0.160394	0.0250693	0.0968034	0.202611	0.183134	-3.0594	-0.0774856	-0.20148	-0.0368775	0.191054	-0.151074	0.113901	-2.43763	0.00991454	0.529556	0.866758	0.202205	-2.897	0.197674	2.68422	0.333049	-0.106436	0.506274
	374.7	0.10632	0.231458	0.916633	-0.137054	0.536017	0.423578	0.0301346	0.58676	-0.194746	0.621672	-0.0662712	-2.12405	-0.440622	-0.070433	0.141073	-0.353997	0.755156	0.0513476	-2.5127	0.0394592	-0.190321	-0.12163	-0.295542	0.000597427	0.150742	-0.146334	-0.438946	-0.111331	-0.208839	0.0366683	-1.41599	0.137125	-2.28622	-0.168425	-0.207927	-0.171272
	376.657	1.48362	-0.0691425	-0.114244	-0.241608	0.517087	-0.334361	-0.0952045	-1.05599	-0.0316649	1.13925	-0.465805	1.09044	0.279654	0.325459	0.0779421	-0.168197	-0.233527	-0.65069	1.10636	-0.0118353	0.316594	-0.0332599	-0.244952	-0.13786	-0.213627	0.0319	-0.318264	-0.127822	-0.101578	0.0708536	0.472634	-0.0311523	1.26443	-0.44306	0.0274931	0.14558
	378.614	-0.0993295	-0.0303716	-0.675941	-0.221679	-0.0281486	0.295403	0.160962	-1.97186	-0.324689	0.525953	0.0242579	1.36115	0.0377967	0.170043	0.088354	-0.053844	0.0446205	0.94108	0.482741	-0.270677	0.0553728	-0.191453	-0.0414275	0.0926701	-0.123924	-0.363932	0.104229	-0.256752	0.117163	-0.113804	0.0689557	-0.0966336	1.72772	0.0806544	0.109933	-0.0490539
	380.571	-0.0519877	0.15879	-2.81869	0.0692527	0.315518	0.0853229	0.265882	-2.11206	-0.345346	-0.577211	1.39177	-0.251997	-0.00458492	0.392976	0.309727	0.623191	-0.125928	0.315988	0.468805	-0.621166	0.0656574	-0.237534	0.00894524	0.192043	-0.257244	-0.161664	0.150323	-0.180315	-0.809276	-0.0241064	1.13714	-0.0311246	0.335057	-0.0292482	0.190038	0.247792
	382.529	-1.56207	-0.138455	2.28279	-0.196993	0.936864	-0.365976	0.11523	0.303653	-0.696499	-0.524747	0.635679	-0.331847	-0.281248	1.12476	0.0398371	-0.157376	-0.736197	-0.425967	-0.398251	-0.536985	0.0346199	-0.117283	-0.786764	0.384502	-0.0634761	-0.0875944	-0.0502947	-0.0899838	-0.196495	-0.282163	0.506357	-0.336935	-2.80142	0.115999	0.969103	0.416125
	384.486	-0.399368	0.10847	2.30803	-0.309525	1.47889	-0.0436562	0.151382	1.25183	-0.151365	-0.164793	-0.323781	-1.24173	0.0615801	-0.407755	0.323988	0.359073	-0.837992	-0.107673	1.31912	0.227429	0.18503	-0.0540615	-0.133176	0.234218	0.138812	-0.104905	0.0777289	-2.07728	-1.49994	-0.231655	0.569686	0.290564	2.19656	0.125882	-3.01627	0.713415
	386.443	-2.72374	0.68436	-0.820676	-0.550689	1.68511	0.25648	0.0828461	2.76014	-0.374878	-0.342687	-0.317691	2.80982	0.339682	-0.306196	0.0809956	0.0594791	-2.94627	-0.24207	2.04105	0.032089	-0.0509251	-0.400723	-0.678561	0.370177	-1.49917	0.103842	-0.103745	-0.824644	-1.30517	-0.369455	1.21237	0.458982	0.214889	-0.0631549	0.0728496	-0.174069
	388.4	0.083896	0.150962	-0.109563	-0.118129	0.212438	-2.81211	-0.0313709	2.48327	-0.764333	-0.654773	-0.211645	-1.18065	0.265347	-2.62208	0.763658	-0.00722934	-2.8719	0.0483172	0.891316	-0.0201663	0.0134986	0.0699289	0.422941	1.09034	-0.116899	0.264379	0.166677	0.201436	0.999385	0.0702481	-1.33351	0.404586	0.202128	0.0746001	-0.656475	0.420049
	390.357	-0.163463	0.150424	0.814482	0.193146	1.12703	3.11031	0.0518085	0.319447	-0.131053	0.034312	0.0782758	0.0142462	0.0314492	2.57415	-0.0953604	-0.0905158	0.47293	-0.0251801	-2.09454	0.057221	0.165331	-0.122082	-0.0854979	0.34785	0.577975	-0.0137338	1.0096	0.0605273	1.02388	0.15671	0.121751	-0.0686866	-2.4732	0.244763	0.643984	0.0667742
	392.314	0.509212	0.305379	-3.08242	-0.114077	1.5328	-2.83538	0.259918	0.744961	-0.347151	0.0360824	-0.102269	0.289833	0.185003	0.699776	-0.189026	0.149692	-2.77021	0.34771	1.99508	-0.284114	0.402322	-0.174304	-0.438078	0.520904	-0.265651	2.9798	0.028475	-0.0896255	0.239968	-0.23302	0.622714	0.650324	1.75763	-0.457888	0.14976	0.849973
	394.271	-0.341605	-0.114164	-2.18599	0.573254	-0.905422	2.99814	0.115513	-1.76676	-0.00628687	0.740718	-1.27487	-0.183463	0.0272805	0.219898	-0.30159	-0.280278	1.05908	0.0119972	0.521821	-0.188185	-0.184896	0.163123	-0.065381	0.602145	-0.462365	1.30816	0.122457	-0.0216378	0.598862	0.406973	0.600588	0.0412961	-0.130155	-0.247779	1.7524	0.19551
[truncated: 53 more rows]

## Sheet: Figure 3c (orange)
time
-50	0.0817796	-0.712993	-0.24527	0.701397	0.803609	-1.52813	-2.41565	-2.92803	-0.493649	-1.01226	0.122813	-1.02363	0.112303	0.418479	1.94202	2.34689	-0.192247	-0.0292724	-1.03919	-0.402832	-0.33964	-0.110793	-0.860742	-1.89093	-2.80973	2.52471	-0.0315831	-0.514775	-2.58939	-2.85832
[truncated: 136 more rows]

## Sheet: Figure 3d-f
orientation	accuracy	precision	bias
[truncated: 180 more rows]

[truncated: 7 more sheets: Figure 3g-i, Figure 5a, Figure 5b, Figure 5c, Figure 6a, Figure 6b, Figure 6c]
